# Supplementary material for: Identification of a p53-repressed gene module in breast cancer cells
Source: Oncotarget. 2017 Jul 26;8(34):55821–36. doi: 10.18632/oncotarget.19608 (PMC5593526; doi:10.18632/oncotarget.19608)
Supplement: Supplementary file 2 [file oncotarget-08-55821-s002.xlsx]

## Sheet: Table S1
Supplementary Table 1: Transcriptome data obtained from ADR-treated MCF10A p53+/+ cells and p53-/- cells
		MCF10A p53-/-				MCF10A p53+/+
SystematicName	Gene Name	0hr	12hr	24hr	48hr	0hr	12hr	24hr	48hr
NM_130786	A1BG	1070.28	990.053	959.044	2425.21	1017.28	422.086	260.309	477.627
AB385295	AB385295	412.577	836.25	718.821	786.154	670.631	278.686	203.69	171.637
NM_080284	ABCA6	1449.66	795.036	576.337	464.322	686.906	296.992	178.418	149.534
NM_012089	ABCB10	239.662	367.014	315.005	236.985	339.809	109.269	68.2793	72.8531
NM_012089	ABCB10	1578.08	2483.77	2002.84	1459.71	2215.57	884.214	518.112	536.128
NM_022436	ABCG5	30.1852	38.3187	31.2476	44.805	30.2329	13.4049	9.40581	21.0087
NM_007011	ABHD2	660.416	797.781	916.895	828.159	812.653	241.611	253.454	158.465
NM_015429	ABI3BP	44.6306	56.4263	59.6236	53.0806	66.5014	8.32114	8.66972	6.68473
NM_005157	ABL1	2439.02	2884.01	2830.08	2879.45	2625.64	1129.86	934.64	1009.31
NM_005157	ABL1	2489.05	2866.52	2582.47	2711.83	2445.88	1093.54	1031.22	1062.58
NM_003500	ACOX2	886.171	955.75	1428.97	2118.88	954.289	577.974	134.474	71.728
NM_003500	ACOX2	865.258	939.731	1291.86	1943.67	893.296	550.011	132.051	57.8224
NM_003500	ACOX2	885.027	899.923	1422.05	2152.28	822.243	540.264	133.381	89.553
NM_003500	ACOX2	979.95	956.62	1304.11	2124.64	961.75	502.761	157.028	91.9494
NM_003500	ACOX2	863.352	861.356	1340.58	1995.27	934.902	571.334	142.01	105.883
NM_003500	ACOX2	990.271	949.005	1481.44	2286.93	844.458	500.812	158.8	67.5835
NM_003500	ACOX2	912.647	917.01	1425.7	2269.87	935.483	509.866	172.877	92.5782
NM_003500	ACOX2	889.025	909.52	1341.01	2113.84	919.923	538.275	168.841	83.9932
NM_003500	ACOX2	1068.9	1102.19	1597.28	2638.98	875.955	551.204	167.596	77.1252
NM_003500	ACOX2	843.75	826.759	1431.9	2250.73	944.382	586.812	160.988	80.2758
NM_004458	ACSL4	1197.94	1213.55	977.237	1044.74	1559.68	525.172	397.683	302.448
NM_004458	ACSL4	1059.77	1346.49	1040.46	1170.78	1827.64	568.355	465.557	351.39
NM_182617	ACSM2B	39.2734	39.809	34.3252	59.5815	31.9881	11.6048	9.97405	14.931
NM_001615	ACTG2	1246.26	4754.2	1873.6	1040.03	3974.26	137.537	49.5222	61.5283
NM_001615	ACTG2	1294.66	4960.05	1832.14	1081.41	3725.22	160.896	64.1714	87.2061
NM_006988	ADAMTS1	33.4969	70.1979	53.3359	105.506	86.4599	15.5445	8.01735	7.93751
NM_006988	ADAMTS1	112.075	164.085	131.081	263.868	238.096	20.3602	31.1105	29.2766
NM_006988	ADAMTS1	89.9069	193.238	139.507	185.725	164.525	34.4612	47.4139	25.8056
NM_007038	ADAMTS5	212.167	45.4207	16.9367	30.484	33.9358	7.34249	20.2029	6.51492
NM_197941	ADAMTS6	160.113	238.589	115.559	105.047	458.31	63.8572	8.69176	13.591
NM_197941	ADAMTS6	71.8311	155.916	83.9554	121.323	256.688	55.2669	8.99033	11.6441
NM_182920	ADAMTS9	30.2945	71.303	37.5968	47.6814	142.881	18.0846	9.84408	7.37713
NM_182920	ADAMTS9	27.963	68.7318	34.0459	45.7432	121.875	13.4361	8.06954	31.5249
NM_019032	ADAMTSL4	50.9862	64.635	63.3562	39.5566	47.1833	7.93268	9.51672	19.9361
NM_019032	ADAMTSL4	60.9709	48.8361	49.7797	60.7998	70.069	15.3851	7.80838	25.5525
NM_019032	ADAMTSL4	63.6113	59.6371	52.0023	43.306	43.0262	16.8647	11.1749	27.4702
NM_019032	ADAMTSL4	53.2822	54.9599	61.4149	37.4018	53.0697	21.6694	11.5065	15.573
NM_019032	ADAMTSL4	47.7888	68.0002	60.9235	41.7742	59.7008	18.6331	7.91799	23.6501
NM_019032	ADAMTSL4	61.0187	65.4832	52.7504	44.7238	51.311	27.3898	13.8551	20.9692
NM_019032	ADAMTSL4	54.9803	54.8983	52.8739	51.443	55.8693	24.3022	12.4005	34.6772
NM_052998	ADC	518.988	423.351	577.689	623.623	361.833	182.368	139.479	105.243
NM_052998	ADC	453.652	413.94	585.124	570.383	359.473	138.71	143.616	113.324
NM_052998	ADC	137.169	103.4	145.183	156.099	80.6687	48.3455	39.5098	27.0118
NM_004036	ADCY3	8006.59	14055.8	11691	8584.05	11832.1	5260.02	3226.73	3928.93
NM_017482	ADD2	99.16	79.664	134.327	186.028	132.897	7.74838	11.5494	10.11
NM_017482	ADD2	103.993	90.3388	165.943	169.243	139.012	14.0867	8.56144	18.2923
NM_001617	ADD2	76.7617	49.0187	76.7997	79.0154	95.3484	9.50022	9.85821	16.5001
NM_001617	ADD2	71.7097	65.102	92.0008	89.8943	73.5549	14.6158	14.3439	21.5116
NM_017488	ADD2	25.6108	33.8189	29.4678	32.0346	14.8348	6.39068	7.71554	5.82336
NM_000667	ADH1A	47.8438	15.3619	25.804	19.1478	23.0347	6.58592	7.984	6.3752
NM_000679	ADRA1B	2521.71	1466.54	2192.28	1507.27	872.517	43.8424	45.019	73.7042
NM_000679	ADRA1B	2271.41	1240.66	1947.18	1325.46	760.65	53.6596	35.8347	68.8755
NM_001134647	AFAP1	312.616	372.562	407.833	438.864	285.3	74.6979	77.4272	169.154
NM_001134647	AFAP1	314.628	335.676	396.911	417.536	328.782	80.983	111.136	166.549
NM_001010982	AFMID	195.745	242.677	259.103	329.946	191.341	101.749	67.569	78.903
NM_001134	AFP	181.803	235.354	642.505	382.193	241.019	115.551	74.5367	33.7713
NM_001134	AFP	156.474	251.71	691.734	413.931	232.501	114.555	77.7918	28.5037
NM_006076	AGFG2	367.022	447.602	332.57	375.019	235.317	182.513	102.164	69.083
NM_020133	AGPAT4	798.751	684.682	765.867	699.648	647.204	244.55	302.57	271.706
NM_020133	AGPAT4	200.385	180.529	210.404	150.41	167.094	80.5768	73.258	71.9146
NM_178819	AGPAT6	1092.01	1434.7	1276.15	1310.29	1524.58	628.058	516.942	442.756
NM_032717	AGPAT9	305	1300.58	547.203	395.729	883.616	91.1406	37.0319	46.3885
NM_017651	AHI1	152.545	205.063	257.517	246.298	172.403	110.53	59.167	49.4041
NM_017651	AHI1	249.773	357.572	365.457	319.232	341.133	175.499	105.931	83.72
NM_017651	AHI1	146.381	193.795	242.059	223.876	200.341	110.448	60.1407	64.7148
NM_017651	AHI1	227.916	340.308	354.536	301.938	287.489	159.018	102.737	66.6939
NM_016633	AHSP	19.0475	21.3698	16.0066	19.6149	19.532	7.48969	7.66293	53.659
NM_012093	AK5	16.7212	22.5073	20.281	23.0363	33.6388	8.1453	9.907	7.38154
NM_144497	AKAP12	91.3809	95.6188	58.764	70.6253	235.529	52.5957	24.6655	21.226
NM_144497	AKAP12	65.8233	92.2745	43.5413	54.6374	219.9	52.7804	19.4004	7.92912
NM_144497	AKAP12	80.8396	97.6102	50.6719	55.8983	219.759	49.9145	15.4619	22.7681
NM_144497	AKAP12	1267.34	1171.33	727.18	950.25	3819.59	790.756	344.264	229.07
NM_001353	AKR1C1	91776.5	70718.6	41471.5	32234.5	73344	17353	15258.5	3253.46
NM_001818	AKR1C4	448.629	249.202	185.154	120.552	282.244	86.6354	48.9297	26.5545
NM_001271025	AKR1E2	31.5055	65.2896	63.5804	51.5189	48.4795	7.71235	9.21073	10.4207
NM_001001655	ALKBH2	5264.2	5321.73	5913.9	7523.48	5598.32	2553.72	2291.87	3530.83
NM_015120	ALMS1	616.718	940.524	785.389	579.567	774.661	269.089	161.874	157.677
NM_015120	ALMS1	561.179	822.726	887.005	553.541	753.248	291.629	187.756	155.895
NR_003683	ALMS1P	56.9315	67.2525	76.4653	37.8073	57.9535	20.0516	17.65	6.83767
NM_052947	ALPK2	42.2855	206.503	183.101	157.137	62.176	10.1604	9.6015	10.9788
NM_181847	AMIGO2	5336.13	6222.62	7452.8	6492.81	7926.37	1295.38	1245.82	1463.43
NM_001635	AMPH	84.4691	74.7757	136.803	153.444	71.983	7.52757	10.2836	8.83402
NM_001635	AMPH	91.6017	87.9109	136.922	144.83	69.3586	24.8176	15.221	33.4712
NM_212557	AMTN	1054.55	929.416	477.523	170.255	756.161	86.5073	67.5842	32.0597
NM_001008219	AMY1C	208.308	171.79	368.604	542.633	184.407	82.9618	167.81	77.8476
NM_001146	ANGPT1	2272.27	537.794	949.357	785.442	834.763	15.5238	22.9399	15.8919
NM_001146	ANGPT1	2411.34	569.026	929.04	661.51	935.47	19.4356	56.8653	22.9289
NM_054027	ANKH	497.102	168.94	164.756	126.547	388.657	45.1682	56.177	75.6457
NM_054027	ANKH	546.087	193.909	169.459	128.051	401.521	47.1395	60.3571	87.1902
NM_015114	ANKLE2	1135.74	1348.95	1181.94	1264.04	1434.56	483.284	579.155	462.323
NM_015114	ANKLE2	1104.08	1437.11	1139.65	1223.27	1521.81	481.647	556.02	413.742
NM_015114	ANKLE2	1115.63	1447.13	1119.58	1287.09	1468.64	487.03	583.871	402.114
NM_015114	ANKLE2	1060.48	1409.51	1104.41	1184	1324.76	473.446	545.264	399.477
NM_015114	ANKLE2	1085.52	1432.52	1096.19	1196.85	1343.72	486.356	627.969	432.305
NM_015114	ANKLE2	1143.54	1487.89	1146.86	1319.57	1450.25	514.782	590.818	449.854
NM_015114	ANKLE2	1104.81	1450.29	1093.47	1169.89	1392.03	494.075	553.961	387.625
NM_015114	ANKLE2	1100.67	1380.17	1094.16	1219.42	1368.06	496.1	584.271	449.604
NM_015114	ANKLE2	1110.03	1424.85	1080.07	1188.88	1523.72	504.582	544.252	409.943
NM_015114	ANKLE2	1071.71	1285.55	1040.44	1186.29	1398.8	499.49	547.476	441.012
NM_017664	ANKRD10	459.184	586.33	720.642	557.226	401.605	180.759	229.939	145.936
NM_001164315	ANKRD36	158.368	70.8721	121.044	71.5742	122.985	30.1069	38.5163	35.1661
NM_025190	ANKRD36B	340.102	271.005	387.713	426.161	288.268	123.069	119.9	111.215
NM_138797	ANKRD54	420.046	532.922	550.116	591.059	491.184	274.442	191.882	150.418
NM_018685	ANLN	2570.92	2299.74	2590.99	2602.88	2056.05	608.544	690.496	6.36853
NM_018685	ANLN	3169.76	2827.84	3088.96	2770.29	2284.1	720.631	728.748	5.4767
NM_018043	ANO1	18.7605	38.4294	117.187	147.065	42.4808	13.3327	7.82158	6.63054
NM_018043	ANO1	24.5457	44.4247	104.275	145.504	41.8203	11.4246	9.96356	14.3917
NM_006401	ANP32B	12161.5	12634.4	12952.8	11283.8	13801.9	5054.74	4052.28	3159.24
NM_030920	ANP32E	2386.69	2366.72	2438.65	2882.02	2388.31	870.064	430.599	411.051
NM_030920	ANP32E	1247.99	1184.44	1276.52	1525.21	1116.85	621.918	202.117	214.677
NM_030920	ANP32E	2788.29	2284.55	2602.34	2964.74	2459.31	1152.39	494.403	471.389
NM_007193	ANXA10	184.757	252.588	643.771	525.124	307.027	86.8462	181.391	82.8537
NM_001155	ANXA6	427.677	369.249	208.608	206.607	436.868	255.916	83.4188	81.7212
NM_001155	ANXA6	457.376	387.715	225.899	224.334	482.736	245.043	73.7168	96.7241
NM_003734	AOC3	35.2172	25.7064	44.4479	194.686	61.129	12.5251	9.83806	35.8089
NM_003916	AP1S2	476.175	816.467	908.365	591.621	602.539	309.726	197.578	163.916
NM_003916	AP1S2	1058.73	1750.59	2118.71	1264.31	1488.61	681.275	445.673	182.326
NM_003916	AP1S2	1039.87	1845.41	2030.12	1336.39	1497.51	737.42	477.391	202.086
NM_001164	APBB1	122.111	118.142	221.263	188.108	113.81	38.8632	47.4893	46.2517
NM_005883	APC2	48.9912	48.1728	63.2407	80.6675	80.0847	16.0081	14.9291	16.4649
NM_153360	APCDD1L	865.87	910.068	470.322	276.588	1242.65	169.9	112.984	54.9983
NM_080649	APEX1	1286.62	1792.51	1324.79	1274.53	1842.02	604.701	467.309	497.964
NM_080649	APEX1	1388.63	1659.81	1260.5	1276.31	1749.28	660.839	472.622	494.925
NM_015957	APIP	489.174	630.391	479.946	539.417	657.646	303.338	174.344	201.069
NM_017413	APLN	35.349	41.5895	72.963	73.8673	36.1063	28.9404	16.5982	6.62811
NM_198098	AQP1	99.9587	257.339	1225.98	1880.18	72.2267	8.34789	38.547	26.6361
NM_198098	AQP1	74.0262	254.359	1086.73	1902.51	93.5343	12.8192	30.1559	154.294
NM_080429	AQP10	27.259	27.5675	32.8043	53.39	29.9091	10.7207	8.43118	17.5094
NM_000044	AR	201.851	72.2772	70.1398	60.6933	119.921	5.96945	7.23949	5.40408
NM_000044	AR	197.984	62.7056	70.7697	60.9534	71.556	6.32956	7.67859	5.9802
NM_000044	AR	201.328	74.4563	62.6602	61.7625	70.6045	5.83514	7.0903	6.56431
NM_000044	AR	180.774	70.3975	65.396	63.9057	61.2113	8.12838	9.42915	7.22535
NM_000044	AR	202.029	70.2447	82.0135	57.396	80.1891	6.64065	8.07545	7.73947
NM_000044	AR	188.333	66.9607	61.4689	66.3433	74.3943	7.40966	8.70556	10.128
NM_000044	AR	204.868	70.8105	81.7429	55.1414	75.9884	10.3568	8.0546	6.04473
NM_000044	AR	186.323	65.7545	61.416	55.925	61.7384	6.932	8.44032	11.5304
NM_000044	AR	156.452	63.52	73.5754	49.4268	58.9926	8.19528	10.42	7.46246
NM_000044	AR	163.4	74.0091	43.9818	49.281	62.0178	6.60438	7.89726	7.43129
NM_014783	ARHGAP11A	140.369	115.842	98.8434	158.18	86.8902	20.5702	14.9576	6.77803
NM_199357	ARHGAP11A	165.012	115.014	77.8316	131.546	145.332	28.0954	15.6037	7.09425
NM_001039841	ARHGAP11B	549.942	372.647	434.091	670.502	327.041	74.4105	98.9273	22.9589
NM_020754	ARHGAP31	203.613	245.725	227.44	198.594	248.852	83.8539	50.4037	33.4202
NM_052948	ARHGAP33	116.207	84.7295	122.806	59.5913	54.6719	14.3627	10.0648	16.5785
NM_014859	ARHGAP44	280.315	262.466	368.409	479.009	272.584	80.9317	142.415	45.0489
NM_001175	ARHGDIB	14087.7	14378.7	14534.6	18514.4	12959.3	12214.2	6100.36	3119.68
NM_001175	ARHGDIB	15555	16491.8	16130.3	18803.7	13182.5	12751.1	6507.26	3275.19
NM_199002	ARHGEF1	372.698	415.063	366.62	368.293	389.722	158.402	116.72	114.928
NM_199002	ARHGEF1	318.147	418.615	322.858	410.391	365.392	159.741	129.334	125.656
NM_182896	ARL13B	71.2217	146.903	93.2788	123.864	173.117	47.0759	10.9786	7.42315
NM_182896	ARL13B	83.3424	129.961	135.026	153.259	126.758	61.0357	15.903	7.51879
NM_182896	ARL13B	61.4619	141.256	96.5911	112.115	149.572	48.8259	12.0111	8.26765
NM_182896	ARL13B	58.9825	135.422	103.993	136.938	130.989	26.261	9.10178	12.312
NM_182896	ARL13B	88.5651	130.263	124.087	123.811	136.018	45.7453	20.0589	19.5011
NM_182896	ARL13B	59.2232	137.255	115.641	131.963	126.318	27.5341	12.0087	15.2764
NM_182896	ARL13B	51.2112	139.606	117.495	117.132	98.1346	41.4925	11.9786	14.0574
NM_182896	ARL13B	72.8571	122.995	127.394	128.143	137.804	44.899	23.2733	13.8181
NM_182896	ARL13B	74.3203	132.405	122.638	147.02	141.613	47.4862	24.4802	10.3426
NM_182896	ARL13B	66.8332	130.748	111.381	130.825	121.653	27.7277	22.5607	14.7368
NM_015161	ARL6IP1	3904.43	2365.5	4034.82	7901.21	2346.42	1041.92	1134.01	496.14
NM_015161	ARL6IP1	4230.57	2352.74	3933.11	8398.47	2499.29	1109.44	1234.37	544.904
NM_015161	ARL6IP1	4176.94	2486.86	3953.39	8428.9	2577.26	1194.39	1239.48	505.748
NM_015161	ARL6IP1	4024.31	2194.64	4004.61	7846.86	2385.2	1063.82	1113.48	549.806
NM_015161	ARL6IP1	3979.4	2368.42	3863.63	8300.83	2515.08	1152.74	1261.57	571.462
NM_015161	ARL6IP1	3941.44	2375.36	3805.77	8053.75	2495.88	1165.83	1244.55	509.716
NM_015161	ARL6IP1	3978.73	2447.97	4221.7	8455.75	2626.29	1203.13	1273.62	553.373
NM_015161	ARL6IP1	4056.79	2439.54	3971.55	8019.08	2496.93	1213.7	1247.82	541.92
NM_152522	ARL6IP6	1350.48	2620.02	2946.24	2493.51	2173.08	612.639	386.985	509.933
NM_014782	ARMCX2	18.2199	81.8986	99.5547	57.1664	38.218	7.96927	9.28748	7.14112
ENST00000367534	ARPC5	2260.81	2097.28	1979.22	1887.53	2877.7	1088.6	621.966	555.24
NM_000047	ARSE	37.7291	31.909	42.5595	43.1819	36.6235	13.2694	10.3592	16.2236
NM_198150	ARSK	60.9489	84.9994	118.024	115.442	73.6218	24.2426	7.39184	5.5934
NM_198150	ARSK	173.516	276.956	401.074	371.5	231.363	117.073	85.8466	84.8778
NM_024701	ASB13	2992.82	2130.41	1841.73	2211.24	2515.89	632.428	617.093	1532.89
NM_001031739	ASB9	273.661	175.552	382.613	511.449	228.833	58.34	40.927	47.181
NM_018154	ASF1B	2424.62	10781.8	11195.6	10046	6099.39	1885.88	980.507	33.9302
NM_018154	ASF1B	2471.16	10360	12166.1	10533.8	6160.45	1895.64	1010.74	56.4916
NM_018154	ASF1B	2434.11	10288.8	11485.6	10349	5998.36	1884.63	1020.09	87.6116
NM_018154	ASF1B	2351.93	10200.5	11699.3	10540.9	5874.84	1853.85	993.691	61.4408
NM_018154	ASF1B	2510.86	10688.9	12083.5	10914.4	6219.69	1962.09	1092.28	69.2303
NM_018154	ASF1B	2284.9	10052.8	11552.7	9877.21	5853.36	1938.42	994.468	57.5831
NM_018154	ASF1B	2304.22	10229.6	12202.3	10182.5	5759.97	1874.77	1042.72	53.7754
NM_018154	ASF1B	2245.78	9757.04	11886.9	10522.6	5973.74	1854.5	1038.32	52.2451
NM_018154	ASF1B	2243.09	9667.48	12200.9	10347.7	6362.29	1957.69	1073.96	64.2682
NM_018154	ASF1B	2303.12	10574.9	11631.7	10818.1	6053.53	1966.21	1107.99	76.4766
NM_001671	ASGR1	43.5966	40.3616	29.6017	71.041	37.7749	14.0889	7.75945	5.82421
NM_001671	ASGR1	47.4112	38.7707	32.9567	67.5336	37.7529	16.4609	10.4523	7.63983
NM_001671	ASGR1	43.7544	29.1722	35.654	64.8066	40.2767	18.1167	9.42851	5.92826
NM_001671	ASGR1	38.26	31.9205	25.2245	55.5907	34.1859	9.1116	325.336	5.76417
NM_001671	ASGR1	44.904	20.8227	19.4529	80.3376	24.5998	10.7052	9.21903	7.09662
NM_001671	ASGR1	47.2682	20.1625	27.2032	79.9155	20.619	13.3983	9.78217	7.50634
NM_018136	ASPM	3092.96	1109.47	1706.49	1975.88	869.725	182.937	199.013	7.57092
NM_018136	ASPM	14187.8	4955.61	8054.9	9743.09	4450.97	1065.65	1177.65	43.1907
NM_018136	ASPM	14504.5	4953.65	8307.48	10089.6	4179.01	1172.3	1149.51	53.1227
NM_014109	ATAD2	7134.06	19824.9	22453.6	18835.9	14081.8	3748.18	2345.24	306.345
NM_018188	ATAD3A	24160.4	32216.5	19697.9	21661.9	29886.7	9164.15	5858.25	8188.43
NM_031921	ATAD3B	970.861	1195.75	966.735	1080.51	1452.43	284.582	303.981	270.849
NM_031921	ATAD3B	18793	24771.6	15905.7	19905	24406.5	7207.24	4988.35	6840.67
NM_031921	ATAD3B	16734.5	21853.7	13455.2	18076.1	22187.5	6428.35	4114.52	5821.17
NM_001039211	ATAD3C	448.265	581.485	346.433	324.155	506.738	154.428	109.472	119.216
NM_032827	ATOH8	1256.78	262.691	467.282	409.283	120.233	23.2705	19.1968	20.3616
NM_001682	ATP2B1	515.128	605.668	471.167	399.913	785.49	160.269	140.887	158.565
NM_001684	ATP2B4	54.3956	53.0478	54.0328	58.2594	61.1216	35.2265	23.9523	24.351
NM_001684	ATP2B4	33.836	54.2058	54.1069	38.0956	49.8218	16.1777	15.8986	21.1523
NM_001684	ATP2B4	37.9198	34.7583	44.3137	71.3889	56.3968	21.2627	8.30627	17.1065
ENST00000508366	ATP6AP1L	54.3151	62.3697	96.957	103.742	26.3705	15.5819	7.10962	5.31687
NM_130463	ATP6V1G2	175.41	189.692	165.645	324.781	178.659	47.1577	45.9231	31.8386
NM_001145474	ATPAF1-AS1	19.8738	17.7823	27.0427	34.9451	18.044	7.6321	8.0288	9.36464
NM_000332	ATXN1	128.933	73.31	96.2571	36.6951	29.8487	7.08825	15.5651	6.43791
NM_000332	ATXN1	279.347	130.016	160.627	89.4969	99.0375	27.8856	14.9341	23.9774
NM_000332	ATXN1	53.3352	36.6102	76.0161	51.2676	28.5093	43.6488	10.0491	7.47561
NM_000332	ATXN1	68.1016	19.4574	82.6202	48.9927	25.3921	14.498	9.25932	6.94144
NM_198433	AURKA	6900.86	4681.99	4291.23	8027.65	3634.03	1231.48	907.375	265.257
NM_198433	AURKA	6908.98	4688.1	4594.33	8825	3621.87	1295.38	930.851	287.018
NR_001587	AURKAPS1	591.927	502.346	554.11	1279.48	425.668	255.583	199.376	112.365
NM_004217	AURKB	1442.95	1401.66	1825.24	2791.5	1125.02	225.357	221.024	12.1923
NM_004217	AURKB	1672.62	1522.72	2030.79	3110.02	1183.18	258.589	269.313	5.45051
NM_015570	AUTS2	194.281	200.616	218.786	178.379	167.608	17.5061	9.04612	6.94645
NM_015570	AUTS2	168.245	207.869	213.758	190.856	166.412	23.8851	9.75159	7.30678
NM_015570	AUTS2	178.628	188.879	246.088	162.208	171.736	9.79936	15.4127	9.85712
NM_015570	AUTS2	186.44	231.733	223.514	178.158	191.39	17.3255	11.0394	8.68172
NM_015570	AUTS2	186.036	235.815	239.921	193.016	194.486	28.1765	11.4753	12.0637
NM_015570	AUTS2	155.603	198.478	240.983	183.997	161.307	13.0876	10.8806	7.83411
NM_015570	AUTS2	188.768	189.514	218.667	150.065	164.63	16.9214	12.9872	7.68398
NM_015570	AUTS2	164.758	201.134	231.801	174.469	183.435	29.8191	14.7301	9.82087
NM_015570	AUTS2	190.89	227.093	245.346	190.118	203.377	35.1511	15.916	21.0264
NM_015570	AUTS2	174.808	196.974	244.512	163.795	156.473	21.9871	8.88403	20.4055
NM_004655	AXIN2	25.9606	62.3371	95.41	83.8508	26.8409	6.60668	7.80631	5.97309
NM_004655	AXIN2	24.9961	54.4009	85.7022	89.2636	23.8094	6.20397	7.47674	5.61298
NM_014984	AZI1	5307.62	5247.02	5413.53	4840.76	4033.53	2233.25	1779.53	1160.28
NM_178537	B4GALNT4	259.886	368.593	280.341	173.546	272.599	69.8329	49.7826	74.8352
NM_212543	B4GALT4	760.578	1240.26	1128.54	1082.87	1262.16	502.068	364.465	302.921
NM_001291324	BAHCC1	519.446	673.554	544.621	484.293	419.689	137.242	82.4633	55.3871
NM_025045	BAIAP2L2	5825.65	9326.12	10016.8	12007.5	7383.06	546.114	323.736	344.06
NM_003860	BANF1	5106.45	7628.02	7482.73	8901.74	6364.06	4306.33	2489.58	2364.86
NM_000465	BARD1	1129.15	2021.49	2062.09	1573.17	1447.26	296.107	175.863	83.11
NM_000465	BARD1	1081.57	2004.81	1941.49	1380.24	1321.9	288.469	182.228	50.0192
NM_032408	BAZ1B	2201.47	3031.98	2475.37	2404.78	2786.83	984.568	958.277	712.857
NM_032408	BAZ1B	2192.49	3170.28	2582.64	2565.33	2901.75	1035.29	972.675	768.431
NM_032408	BAZ1B	4024.54	5199.15	4533.03	4483.3	4666.38	1921.53	1867.54	1512.79
NM_032408	BAZ1B	4008.43	5045.29	4883.13	4655.51	5281.22	2148.22	1902.04	1651.93
NM_078469	BCCIP	140.067	169.476	194.344	265.693	198.003	51.9578	43.7799	78.5849
NM_078469	BCCIP	162.978	150.54	218.472	236.584	192.6	74.2615	46.5054	60.8827
NM_000055	BCHE	103.109	82.5224	100.136	95.1197	86.4633	8.59395	9.52581	26.7312
NM_000055	BCHE	82.4677	69.9729	102.896	88.1867	93.6319	8.66133	12.3138	23.1998
NM_000633	BCL2	151.154	166.939	164.613	111.484	104.349	6.09605	8.92446	5.55171
NM_000633	BCL2	155.097	158.064	159.171	126.088	123.554	8.33628	7.57683	5.77414
NM_000633	BCL2	147.931	137.702	118.901	111.228	104.727	6.62456	7.87948	5.98143
NM_000633	BCL2	162.134	161.853	166.867	112.264	111.041	13.8596	7.51682	5.64769
NM_000633	BCL2	133.464	129.467	158.584	110.785	97.9955	7.06377	50.3456	6.35448
NM_000633	BCL2	142.107	152.528	195.716	110.472	106.445	7.84781	9.27033	7.1399
NM_000633	BCL2	143.254	156.176	150.374	142.509	101.533	8.62905	10.7306	7.80396
NM_000633	BCL2	139.993	126.662	144.856	101.323	120.529	7.56091	8.85004	12.4335
NM_000633	BCL2	141.553	148.519	148.795	87.5609	104.643	6.42903	7.72844	12.3231
NM_000633	BCL2	152.011	140.169	156.571	118.62	86.9007	8.18139	9.70888	7.39814
NM_000657	BCL2	103.075	119.041	108.337	90.2288	82.7251	14.7306	7.27999	8.06122
NM_000657	BCL2	82.6277	88.3748	117.538	85.3954	78.1251	23.9426	8.89219	6.68047
NM_020396	BCL2L10	44.764	33.5623	19.3394	20.4616	24.5549	7.78293	12.9127	6.90736
NM_138639	BCL2L12	20945.3	30334.3	27036.8	35059.8	27155.6	12827.7	6959.87	1939.35
NM_001282521	BCL2L12	1515.36	2141.49	1693.64	2256.98	2094.25	866.953	568.027	255.581
NM_001282521	BCL2L12	1612.69	2278.68	1679.77	2368.99	1936.81	883.165	609.541	228.947
NM_004765	BCL7C	1871.45	2367.62	2415.74	2192.4	2280.34	1420.22	688.687	690.702
NM_004765	BCL7C	1739.19	2341.41	2360.9	2119.45	2182.73	1491.36	672.505	605.791
NM_004765	BCL7C	1785.1	2411.22	2216.32	2010.72	2070.66	1570.58	693.895	600.851
NM_004765	BCL7C	1761.28	2433.35	2393.15	2138.36	2073.5	1513.16	699.531	639.042
NM_004765	BCL7C	1710.03	2414.89	2508.68	2096.25	2195.22	1445.39	683.51	630.478
NM_004765	BCL7C	1715.41	2314.11	2386.59	2039.99	2087.38	1499.02	686.108	667.915
NM_004765	BCL7C	1646.79	2154.53	2294.12	2119.66	1951.34	1458.99	670.673	642.601
NM_004765	BCL7C	1666.43	2290.09	2322.59	2142.73	2129.11	1554.03	681.179	624.176
NM_004765	BCL7C	1733.07	2416.22	2520.06	2102.14	2075.93	1553.57	732.218	648.086
NM_004765	BCL7C	1666.05	2216.03	2420.15	1990.21	2151.28	1510.27	745.907	632.604
NM_031938	BCO2	20.5647	23.7005	24.3332	38.9162	19.1617	24.7148	8.16907	5.39967
ENST00000490976	BCOR	87.3971	148.171	159.514	147.806	135.051	27.3635	51.789	41.2829
NM_004328	BCS1L	3386.13	4292.94	3846.9	4257.64	3977.5	1815.06	1188.35	1608.39
NM_004328	BCS1L	3368.9	4475.35	4011.49	4455.9	4123.47	1839.01	1185.15	1666.48
NM_203314	BDH1	924.175	574.665	467.812	387.711	400.007	107.48	62.0467	114.72
NM_203314	BDH1	877.084	568.912	439.225	372.969	405.866	118.329	77.6664	124.538
NM_020139	BDH2	62.9749	47.7923	63.9463	97.9565	50.262	13.4574	18.7098	17.7528
NM_152731	BEND6	75.1383	64.8579	69.3678	36.1942	68.019	15.5216	7.80952	7.8113
NM_199173	BGLAP	647.137	633.05	1070.09	1382.57	635.696	231.544	284.072	298.594
ENST00000263103	BICC1	55.7006	50.7126	33.6901	48.4087	34.2657	8.25105	12.4914	15.9012
NM_139346	BIN1	3942.04	2946.27	1644.22	1452.43	2672.9	413.435	395.601	357.9
NM_139346	BIN1	3906.85	2929.33	1592.31	1536.64	3585.64	654.194	590.575	511.243
NM_001012271	BIRC5	36146.1	28935.2	34554.9	52931.4	23615.2	5772.86	5281.48	17.9537
NM_001012271	BIRC5	36836.1	32205.2	37976.2	54046.3	26067.6	5908.03	5839.74	26.9671
NM_001012271	BIRC5	35604.5	30393	36703.2	49453.1	25839	5864.29	6114.61	26.9008
NM_001012271	BIRC5	33301.9	29095.8	36815.2	52161.2	25058	5824.42	5979.34	28.8728
NM_001012271	BIRC5	36309.7	31295.2	36563.8	56777.6	25166.2	5868.06	5944.4	24.0085
NM_001012271	BIRC5	33977.2	29772.7	35133.3	50898.6	24826.6	5813.87	5795.33	27.4408
NM_001012271	BIRC5	36830.9	32686.5	38675.3	54940.5	26353.3	6188.37	6171.1	30.0502
NM_001012271	BIRC5	35254.1	33183.7	37608.4	53507.8	25161.9	5986.96	6090.23	23.6254
NM_001012271	BIRC5	34089.6	28310.7	34123	56447.6	24017.3	5840.39	5742.12	23.413
NM_001012271	BIRC5	33339.9	29975.6	39379	52566.7	25000.4	6012.82	6135.75	18.4697
NM_000057	BLM	1441.73	2974.05	2953.3	2412.13	2003.59	706.14	473.19	31.1251
NM_000057	BLM	1424.83	2995.16	3175.72	2609.02	1991.53	748.083	500.74	18.6095
NM_001003940	BMF	562.715	600.448	838.922	557.468	290.265	7.70901	30.3215	16.6598
NM_001003940	BMF	530.844	606.362	806.54	583.091	258.894	15.8198	44.5111	6.91575
NM_001003940	BMF	44.6388	33.8227	77.4173	59.3596	24.0526	21.755	11.7837	10.519
NM_001718	BMP6	431.4	485.27	422.48	605.524	1048.38	61.7675	69.1923	56.9644
NM_001718	BMP6	473.145	546.954	441.451	645.778	1148.35	72.6775	76.5296	52.518
NM_138369	BOD1	2692.44	3334.35	2928.02	4283.49	3099.05	956.782	965.341	1254.81
NM_015201	BOP1	7791.04	9547.33	5451.26	6157.62	10659.9	2335.67	1670.19	3856.53
NM_015201	BOP1	7838.95	9778.74	5591.07	6047.83	10915.2	2463.13	1725.78	4000.22
NM_024808	BORA	875.634	455.365	455.365	924.35	332.728	129.324	101.727	29.8634
NM_007300	BRCA1	1262.38	2312.09	2833.6	2477.95	1197.09	540.172	395.949	14.9977
NM_007300	BRCA1	1251.12	2253.39	2709.69	2420.34	1279.56	552.926	440.056	35.6652
NM_007300	BRCA1	1150.2	2159.09	2535.43	2438.51	1197.15	521.167	428.275	20.7244
NM_007300	BRCA1	1145.03	2393.67	2784.57	2363.68	1184.71	567.51	450.956	29.4871
NM_007300	BRCA1	1144.33	2202.8	2638.48	2408.04	1132.41	517.832	463.947	27.4739
NM_007300	BRCA1	1193.56	2196.21	2801	2379.2	1261.36	589.478	501.869	28.9082
NM_007300	BRCA1	1185.44	2333.5	2760.24	2565.3	1214.43	550.395	499.519	22.983
NM_007300	BRCA1	1117.42	2118	2677.35	2231.82	1192	544.099	475.03	19.0615
NM_007300	BRCA1	1157.21	2247.16	3064.94	2507.43	1268.49	568.563	512.147	28.8098
NM_007300	BRCA1	1073.94	2081.45	2797.34	2484.82	1202.98	635.269	520.898	22.7409
NM_000059	BRCA2	111.127	178.545	251.047	188.365	111.986	42.5695	58.586	6.08827
NM_000059	BRCA2	105.331	201.915	248.623	206.1	99.1044	41.8615	77.2931	6.71218
NM_000059	BRCA2	131.849	196.275	224.397	210.527	111.871	52.4778	49.2674	6.22046
NM_000059	BRCA2	122.132	195.629	208.669	182.699	195.329	60.895	53.8198	5.41252
NM_000059	BRCA2	119.909	207.605	210.378	171.786	106.866	52.496	55.32	7.99897
NM_007371	BRD3	2092.06	2869.51	2676.51	2315.62	1805.74	808.088	851.908	775.861
NM_007371	BRD3	1070.33	1371.19	1634.31	1512.77	1087.12	540.506	530.596	305.823
NM_017797	BTBD2	1547.82	1289.04	1194.98	1335.01	1185.27	526.836	559.644	726.909
NM_004336	BUB1	3851.85	2335.77	2424.51	3814.64	1953.39	558.72	494.211	7.69613
NM_004336	BUB1	3825.05	2210.5	2530.4	3672.06	1944.86	533.625	561.595	7.6452
NM_001211	BUB1B	5172.49	3341.69	4062.82	4650.4	2292.91	446.3	491.674	25.5433
NM_001211	BUB1B	5073.11	3287.04	3923.88	4943.8	2117.66	425.173	480.972	35.0322
NM_001004298	C10orf90	1276.51	1435.44	1495.74	838.116	1425.43	86.982	34.4245	30.6126
NM_012194	C11orf41	33.0222	37.6194	43.5683	32.9933	23.1513	7.83181	22.9729	6.91893
NM_001136485	C11orf86	88.2099	83.5372	98.4535	158.327	76.0601	11.9713	7.64959	5.75716
ENST00000256969	C12orf39	133.202	115.658	88.9745	117.685	112.161	39.1274	11.5206	8.31571
NM_017915	C12orf48	144.655	170.164	207.496	287.849	173.957	44.75	42.6862	7.62257
NM_017915	C12orf48	2146.86	1964.11	2080.98	2054.15	1736.41	709.471	631.198	167.461
NM_175874	C12orf60	479.795	540.319	661.906	674.438	429.238	290.435	199.818	189.996
NM_001286473	C14orf159	141.203	112.704	142.308	152.063	110.004	53.8014	44.8847	52.8652
NM_024952	C14orf159	980.658	957.502	1361.95	1612.53	896.298	344.728	624.217	444.906
NM_194278	C14orf43	724.509	956.545	878.05	1082.08	753.203	344.986	313.284	378.2
NM_001134875	C14orf80	8450.01	10073.5	10400.9	8297.16	8927.39	3502.13	2439.39	811.033
NM_001134875	C14orf80	1689.36	2031.74	2186.4	1849.39	1785.91	726.058	575.869	191.316
NM_001142761	C15orf23	18484.8	13171.8	15968.2	26792.9	14334.9	3839.92	4388.43	1822.6
NM_024713	C15orf29	124.474	148.83	187.06	211.09	183.991	44.2868	50.0383	32.6093
NM_152259	C15orf42	512.875	567.139	693.075	721.669	476.138	110.842	78.7367	23.6765
NM_033201	C16orf45	1252.85	838.235	920.025	1065.34	1070.45	256.53	284.071	248.423
NM_032140	C16orf48	1299.29	1822.08	1594.92	1667.6	1435.92	557.441	519.151	407.543
ENST00000301031	C16orf55	113.846	318.522	504.163	529.374	242.734	56.663	61.1429	38.3826
NM_025108	C16orf59	3152.34	6609.89	6278.55	5785.16	4822.78	1489.49	1301.59	154.177
NM_182563	C16orf79	370.752	806.522	552.66	823.421	734.147	167.082	206.791	184.893
NM_001113434	C17orf51	39.8295	72.1155	80.0155	93.1872	88.1181	23.1461	10.4869	14.4519
NM_001130677	C17orf96	2644.69	3132.58	3359.16	4435.97	5042.86	698.65	842.495	864.783
NM_173529	C18orf54	204.474	252.966	417.729	338.377	158.672	66.3613	91.8975	9.6441
NM_174983	C19orf28	1960.52	2408.44	1800.44	2593.58	3021.84	747.834	598.888	512.857
NM_152266	C19orf40	54.6098	81.1568	85.9084	107.81	56.46	28.4632	19.3885	7.93415
NM_178550	C1orf110	158.868	291.22	1225.04	2680.71	163.852	22.0503	7.63236	9.56477
NM_018186	C1orf112	2797.77	4952.58	4264.02	4019.11	3121.84	1534.67	854.195	213.254
NM_018186	C1orf112	2895.17	5046.23	4549.87	3974.71	3612.65	1612.01	920.174	216.672
NM_018186	C1orf112	2610.43	4515.98	4183.89	3906.77	3386.85	1452.96	837.793	189.037
NM_018186	C1orf112	2908.64	4998.57	4362.95	4017.01	3538.17	1656.5	967.938	222.42
NM_018186	C1orf112	2665.37	5015.64	4377.7	4067.24	3639.33	1624.29	902.825	217.472
NM_018186	C1orf112	2765.98	4733.03	4288.94	3964.79	3408.19	1476.35	942.03	223.538
NM_018186	C1orf112	2858.64	4662.59	4150.61	3917.85	3322.54	1602.13	993.108	202.51
NM_018186	C1orf112	2528.7	4661.92	4131.96	3846.64	3127.05	1388.27	885.52	219.868
NM_018186	C1orf112	2640.86	4978.2	4276.87	3760.08	3480.81	1713.61	986.678	247.801
NM_018186	C1orf112	2502.22	4953.7	4087.65	3470.93	3368.01	1426.74	955.679	204.402
NM_030806	C1orf21	89.7046	62.7661	73.5928	28.1379	48.1309	8.23432	16.595	8.71277
NM_030806	C1orf21	95.3638	58.1547	78.3298	28.0865	25.3218	8.20176	31.4727	10.131
NM_030806	C1orf21	92.7189	46.469	44.3937	33.2705	34.8903	11.0828	21.0004	13.4602
NM_030806	C1orf21	80.687	55.4084	68.8122	33.4913	57.9874	7.04809	15.3883	20.8927
NM_030806	C1orf21	86.7814	51.5231	64.6327	30.7677	42.961	12.0864	21.7408	14.4715
NM_030806	C1orf21	93.2704	55.1144	76.8922	33.6668	59.7192	13.0825	32.2535	15.9309
NM_152374	C1orf216	276.381	318.819	458.683	350.205	268.509	145.713	104.96	133.548
NM_001039477	C1orf38	346.158	249.253	264.333	248.726	208.294	88.7122	74.7348	55.235
NM_144697	C1orf51	88.3003	27.0539	111.948	114.489	113.212	11.5553	13.3861	30.3008
NM_001195736	C1orf93	4119.77	7244.16	4789.9	4153.22	5677.3	1450.11	700.57	1542.48
NM_001733	C1R	1792.31	1731.55	2218.15	2567.62	1860.05	412.342	1006.97	446.322
NM_001733	C1R	1639.14	1644.92	1933.05	2314.83	1755.5	400.394	942.391	447.06
NM_001733	C1R	10601	9645.58	12757.8	13021.4	10940.9	3054.49	7203.47	3968.87
NM_001734	C1S	3488.29	4078.84	7862.89	8155.3	3530.65	709.227	1823.34	937.843
NM_001734	C1S	3435.19	4382.13	8625.7	8639.5	3796.29	747.236	2120.48	1118.49
NM_201442	C1S	87.4168	109.484	239.628	271.647	85.2433	35.4627	44.9367	6.97258
NM_001007125	C20orf201	75.0751	126.213	374.986	328.217	85.8408	21.078	18.6622	15.1473
NM_001167816	C20orf26	24.789	20.8231	25.192	15.6022	20.4411	6.91371	15.7925	5.62361
NM_001039140	C20orf27	1664.18	2437.8	1604.32	1501.99	2236.73	848.229	241.823	486.643
NM_001258430	C20orf27	23142.5	31730.5	21308.1	20775.5	29668	12747.8	3427.71	8644.34
NM_173793	C22orf39	400.58	409.245	370.854	514.141	419.069	208.045	125.149	118.405
ENST00000264370	C4orf21	48.2744	70.041	87.7997	98.9107	72.6797	24.6467	11.3934	7.49458
NM_018392	C4orf21	383.203	640.489	648.593	555.1	404.851	191.643	177.792	29.8595
NM_178497	C4orf26	52.0367	47.9419	35.7901	29.3454	51.1569	20.275	9.25032	13.4438
NM_174921	C4orf34	2175.32	2192.8	2991.36	3546.81	2126.09	869.467	1156.4	792.556
NM_174921	C4orf34	2334.24	2272.87	3237.38	3804.95	2004.19	860.062	1316.67	869.707
NM_174921	C4orf34	2222.12	2401.38	3020.38	3608.34	2095.34	912.231	1339.72	861.507
NM_174921	C4orf34	2147.13	2205.74	3182.86	3633.56	2022.71	888.562	1300.21	808.089
NM_174921	C4orf34	2124.46	2245.01	3195.89	3509.27	1958.67	860.672	1264.47	837.67
NM_174921	C4orf34	2183.73	2028.55	2666.38	3581.23	1740.76	781.695	1339.56	712.939
NM_174921	C4orf34	2421.75	2434.47	3173.52	3944.94	2077.97	947.961	1280.87	829.824
NM_174921	C4orf34	2114.13	2299.2	3035.68	3398.92	1897.99	870.105	1272.82	812.518
NM_174921	C4orf34	2059.96	2126.58	3014.12	3586.41	1793.06	839.381	1184.49	761.425
NM_174921	C4orf34	2372.12	2283.24	3268.03	3936.03	2096.45	1002.77	1300.52	901.101
NM_001008393	C4orf46	2826.35	6312.91	7967.08	6903.29	3599.55	816.376	700.854	159.551
NM_001008393	C4orf46	566.469	1353.19	1681.72	1761.79	888.745	198.189	146.503	42.0586
NM_004772	C5orf13	3694.83	4494.68	4694.74	3242.78	3346.74	186.445	139.658	216.656
NM_001142483	C5orf13	139.461	181.011	188.251	106.995	145.118	18.3253	10.4536	11.0553
NM_033211	C5orf30	3650.95	2381.78	2134.61	2085.84	2163.61	338.741	353.164	474.274
NM_033211	C5orf30	3830.69	2160.88	2209.6	1893.56	1995.77	331.601	288.041	416.238
NM_033211	C5orf30	3746.91	2111.34	2346.61	2077.42	2236.23	365.411	351.37	459.04
NM_033211	C5orf30	3608.14	2034.51	2184.74	1952.96	2144.32	341.283	345.996	457.823
NM_033211	C5orf30	3912.33	2314.59	2412.9	2093.83	2308.68	381.165	346.571	477.718
NM_033211	C5orf30	3925.37	2301.37	2282.79	2089.41	2242.29	371.991	382.421	472.426
NM_033211	C5orf30	3647	2087.74	2507.34	1946.37	2114.89	378.607	370.804	492.924
NM_033211	C5orf30	3863.81	2311.9	2535.77	2117.3	2293.51	420.036	372.437	506.844
NM_033211	C5orf30	3466.76	2083.93	2120.5	1853.04	2054.11	371.263	349.311	436.331
NM_033211	C5orf30	3560.73	2042.99	2290.58	1873.12	2118.99	380.863	336.119	427.04
NM_022090	C5orf54	465.283	538.625	803.311	886.033	314.643	198.901	138.421	102.052
ENST00000379413	C6orf105	45.8445	52.9243	78.8826	72.4842	47.8725	26.9344	21.393	15.9501
NM_183373	C6orf145	1711.37	2043.52	2062.01	2426.64	2613.8	774.122	1203.14	729.785
NM_001039651	C6orf26	370.346	298.515	321.19	290.076	513.026	47.8778	78.1194	36.2181
NM_052958	C8orf34	97.0168	59.9723	109.921	180.807	66.8744	15.6889	7.94637	24.2169
NM_032818	C9orf100	387.131	338.11	355.498	436.148	253.115	81.9313	128.94	90.3241
NM_032818	C9orf100	101.941	81.7253	109.622	110.769	53.4849	26.6317	40.361	8.65468
NM_001048265	C9orf116	176.551	161.758	114.441	101.58	178.476	31.1354	18.4908	8.93365
NM_001048265	C9orf116	619.402	701.622	458.037	409.036	663.089	154.009	74.4704	69.3339
NM_178448	C9orf140	3148.39	1229.6	1248.58	3468.06	888.498	179.65	126.892	16.3879
NM_183241	C9orf142	3458.26	4184.3	3648.07	3063.75	4185.33	2246.33	1528.64	1163.62
BC039180	C9orf148	56.292	78.1592	81.9094	86.3362	47.4471	27.0422	10.1551	14.8472
NM_203403	C9orf150	120.058	98.9604	114.943	86.6602	80.1127	28.8727	36.7265	20.2229
NM_001193329	C9orf3	71.4155	73.2814	91.7137	103.404	79.3525	11.0652	9.5066	8.69321
NM_032823	C9orf3	613.126	619.38	883.323	690.763	392.111	159.315	145.7	185.753
NM_001198812	C9orf30-TMEFF1	104.708	122.492	105.47	79.0118	107.904	31.1791	59.5789	34.0948
NM_017998	C9orf40	1250.44	2381.72	3330.09	3311.6	1336.9	610.791	491.669	190.818
NM_017998	C9orf40	980.906	2276.6	2431.43	2271.39	1386.79	483.938	517.957	206.734
NM_001001938	C9orf47	335.623	200.295	280.447	240.606	354.25	50.9578	65.3738	41.7399
NR_026551	CA5BP1	416.295	657.287	477.081	563.12	507.665	262.086	157.685	175.584
NM_004056	CA8	145.379	116.405	365.609	340.964	114.29	44.9915	48.8558	67.272
NM_001216	CA9	18.3936	82.6619	29.0939	22.4617	30.5004	7.11838	8.47518	6.46008
NM_012295	CABIN1	954.033	979.725	1091.88	1370.03	783.967	413.769	329.195	379.856
NM_020925	CACHD1	49.7488	64.2013	50.718	64.3819	51.2231	22.299	26.4313	18.7871
NM_001167945	CACNB2	31.0031	21.7812	19.2534	20.8011	21.3804	8.21112	14.23	7.4027
NM_145814	CACNG6	25.5729	31.933	80.4369	103.107	23.0176	20.2764	10.6429	7.991
NM_014412	CACYBP	3550.8	5995.9	4135.73	4278.08	5082.87	3386.68	1644.63	1774.29
NM_004341	CAD	4919.64	5145.88	4895.48	4547.87	4783.02	1121.48	1118.98	1622.06
NM_004341	CAD	5190.61	5086.63	4899.09	4985.01	4887.92	1205.7	1130.04	1602.36
NM_021189	CADM3	4870.45	3699.48	2792.29	2485.75	4292.75	482.035	131.246	176.372
NM_021189	CADM3	4890.77	3702.29	2773.03	2373.31	4214.23	435.942	135.508	183.719
NM_015916	CALHM2	4215.09	2979.44	4627.58	3589.15	1679.21	713.26	1091.4	458.283
NM_001129742	CALHM3	264.805	101.045	207.538	320.838	164.846	7.82172	16.1809	16.9347
NM_005184	CALM3	5466.45	6480.42	7546.07	7502.56	5627.85	4092.29	2551.37	2289.51
NM_033429	CALML4	343.211	573.762	895.158	995.903	497.552	130.462	146.642	136.623
NM_001219	CALU	4544.8	5929.44	5746.21	5467.93	5192.55	2170.77	1728.98	1731.71
NM_001219	CALU	4033.15	5372.67	5038.76	5341.58	4868.78	1930.03	1410.8	1673
NM_001219	CALU	3865.9	5227.07	5153.86	5866.85	4878.92	2052.34	1459.83	1640.26
NM_001219	CALU	4087.49	5645.39	5397.67	5674.86	5223.02	2147.72	1498.9	1741.33
NM_001219	CALU	4078.87	5333.85	5096.16	5359.31	4943.96	2077.56	1620.64	1788.84
NM_001219	CALU	4192.65	5520.51	5250.23	5556.49	5085.15	2192.14	1533.32	1850.66
NM_001219	CALU	4198.89	5654.37	5377.29	5514.49	5218.74	2188.23	1516.31	1883.85
NM_001219	CALU	4213.6	5345.27	5125.54	5232.52	5478.11	2077.91	1555.06	1894.43
NM_001219	CALU	3985.4	5167.74	5072.77	4995.22	4897.42	2066.95	1530.5	1813.94
NM_001219	CALU	4031.49	5583.33	5446.13	5364.91	5405.68	2162.07	1622.56	1925.77
NM_003656	CAMK1	77.7051	114.652	74.6114	69.2468	76.982	48.115	17.2693	7.23504
NM_003656	CAMK1	76.6464	126.456	84.1131	87.0069	83.2465	41.0585	19.8154	14.1656
NM_153498	CAMK1D	229.351	86.8069	199.218	209.481	178.427	11.9291	18.0162	48.1335
NM_153498	CAMK1D	217.307	97.4377	232.551	211.078	162.524	12.9814	20.8885	32.3636
NM_020397	CAMK1D	42.0595	25.9422	62.0005	59.7928	39.0376	6.81784	8.30964	6.24219
NM_020397	CAMK1D	47.4309	24.0857	62.2931	64.833	44.5153	7.57854	8.93959	6.85657
NM_032294	CAMKK1	243.048	196.028	149.136	135.594	145.214	15.9549	10.3781	27.6051
NM_032294	CAMKK1	219.716	203.673	154.395	94.7236	173.816	36.9697	32.6631	38.0677
NM_015447	CAMSAP1	238.919	302.934	244.985	302.25	350.915	97.8465	152.522	115.926
NM_006366	CAP2	279.351	460.452	303.979	341.794	360.319	105.253	72.6816	54.7486
NM_004055	CAPN5	502.509	874.875	1609.38	1352.5	655.741	251.171	198.65	60.5992
NM_004055	CAPN5	552.462	1057.47	1815.29	1364.48	634.178	266.169	230.432	78.6372
NR_026939	CASC2	85.4336	54.1135	117.152	147.768	56.2869	12.1675	26.4819	31.9074
NM_170589	CASC5	1571.16	926.925	1501.59	1591.88	879.403	339.488	561.983	18.2532
NM_170589	CASC5	1557.91	912.847	1412.64	1664.98	980.22	366.534	556.116	10.5158
NM_170589	CASC5	1566.92	907.56	1552.27	1549.11	888.622	360.743	491.324	7.48824
NM_170589	CASC5	1626.54	1015.64	1615.48	1636.22	974.545	400.737	611.294	6.49996
NM_170589	CASC5	1453.56	866.535	1463.97	1621.8	889.825	359.207	605.77	6.35785
NM_170589	CASC5	1597.47	913.884	1440.75	1539.17	910.119	378.73	571.362	7.07352
NM_170589	CASC5	1541.31	992.51	1561.52	1557.42	848.819	365.066	574.759	8.17743
NM_170589	CASC5	1523.01	885.446	1496.34	1546.88	853.82	371.492	599.83	6.66715
NM_170589	CASC5	1474.24	824.176	1445.34	1580.64	898.272	368.894	578.985	8.22272
NM_170589	CASC5	1559.17	936.915	1533.31	1637.75	838.896	378.231	567.322	8.35559
NM_178019	CATSPER3	67.5853	90.7197	67.2345	126.766	59.721	48.1867	24.8641	14.1075
NM_001286789	CBR1	19.6048	28.6394	22.343	20.1246	20.1428	9.28418	7.64034	22.7528
NM_001236	CBR3	2157.92	2621.62	3954.21	3408.78	1932.28	720.701	437.484	150.768
NM_001236	CBR3	1966.94	2344.71	3629.18	3053.59	1822.11	690.861	419.268	128.723
NM_005189	CBX2	3546.3	4704.55	4354.32	3765.53	3267.64	735.999	602.106	530.111
NM_005189	CBX2	3530.79	4414.53	4679.53	4052.66	3151.75	742.618	626.67	478.613
NM_016587	CBX3	29563.8	36102.8	28356.3	27527.7	30923.1	20190.6	11051.9	10412.3
NM_016587	CBX3	23477.7	31222.4	25737.3	24266.5	29191.1	19283.1	9368.38	10928.7
NM_001093729	CCDC102B	93.537	38.9342	78.0245	62.7367	46.9021	8.09721	9.47922	7.28198
NM_024781	CCDC102B	264.154	83.186	112.259	72.6887	107.215	15.1296	17.8785	7.33889
XM_005264120	CCDC104	24.8215	35.0882	43.3323	38.7884	25.8903	33.9867	8.10457	6.18298
NM_013301	CCDC106	2728.42	1735.75	1193.97	1362.46	2345.81	177.218	180.378	258.264
NM_017918	CCDC109B	1831.65	2726.53	3789.23	2259.58	2165.24	1045.49	522.579	352.393
NM_152549	CCDC112	120.465	93.0622	107.167	160.478	91.423	40.1771	12.154	81.1877
NM_144978	CCDC138	188.184	336.41	321.654	363.503	249.247	153.232	92.7736	51.4666
NM_001080539	CCDC150	113.077	99.6093	138.664	142.546	84.027	46.6659	36.8874	6.91424
NM_012337	CCDC19	58.5496	94.2451	119.749	100.608	63.5462	27.1524	9.04951	19.6837
NM_024296	CCDC28B	115.312	201.785	184.262	119.992	154.418	97.2642	41.5503	46.9697
NM_001243342	CCDC40	43.3472	42.3004	38.7135	60.4098	59.6476	18.6536	9.84155	12.7582
NM_001144872	CCDC42B	23.1227	29.7298	39.8274	25.31	23.7899	15.6467	8.60385	9.23169
NM_001012506	CCDC66	95.683	104.931	103.461	108.524	113.973	44.8417	43.3638	52.6925
NM_001080433	CCDC85A	596.272	196.3	198.425	122.808	48.3033	7.93338	9.61406	7.41776
NM_001080433	CCDC85A	491.263	168.436	173.506	113.226	47.136	11.5497	21.7233	13.9525
NM_001031713	CCDC90A	6260.88	11215.7	10558.1	8201.41	9046.59	2907.84	1677.48	1652.54
NM_001031713	CCDC90A	17657	29108.2	33561.4	25185.9	27315.2	9625.45	5559.99	6335.6
NM_017785	CCDC99	2747.31	3430.15	2582.06	2872.15	2611.61	502.567	539.552	179.863
NM_017785	CCDC99	2743.77	3234.55	2612.05	2935.82	2520.12	503.415	598.451	185.129
NM_017785	CCDC99	2912.75	3711.06	2710.77	3169.6	2594.28	527.046	545.034	170.465
NM_017785	CCDC99	2642.73	3252.13	2588.01	2905.27	2467.6	501.971	565.902	189.548
NM_017785	CCDC99	2906.08	3566.08	2688.88	3065.09	2666.89	545.731	564.198	164.479
NM_017785	CCDC99	1646.18	2244.67	1878.3	1934.01	1728.9	337.143	425.105	122.371
NM_017785	CCDC99	2599.5	3473.61	2599.19	3050.69	2446.61	524.514	506.751	180.403
NM_017785	CCDC99	2698.15	3206.93	2829.95	2963.96	2436.91	550.576	528.669	149.139
NM_017785	CCDC99	2503.2	3647.15	2649.35	2976.82	2629.99	545.709	559.859	173.133
NM_017785	CCDC99	2837.1	3436.9	2626.94	2837.68	2415.71	549.049	587.614	167.177
NM_017785	CCDC99	2816.63	3381	2584.66	3113.13	2328.86	538.987	560.627	182.258
NM_006072	CCL26	30.7515	103.739	313.117	581.631	44.8984	15.2815	15.2019	30.9394
NM_001237	CCNA2	3550.39	2729.68	3314.42	3899.59	2431.07	457.429	400.79	38.9879
NM_001237	CCNA2	3970.27	3054.27	3612.26	4236.23	2427.86	544.956	414.56	34.565
NM_001237	CCNA2	4022.72	2836.71	3407.82	3630.6	2285.78	501.668	403.09	37.7684
NM_001237	CCNA2	3901.3	3008.1	3501.89	4206.95	2251.53	495.402	404.315	47.7606
NM_001237	CCNA2	3597.61	2728.81	3457.07	3914.39	2181.07	476.954	399.087	35.0208
NM_001237	CCNA2	3925.51	2701.73	3239.8	4054.39	2358.36	490.635	441.487	41.8156
NM_001237	CCNA2	3900.5	2892.99	3261.76	3801.63	2295.7	494.873	435.09	35.9541
NM_001237	CCNA2	3652.25	2822.19	3140.66	3865.51	2110.52	497.346	410.683	43.9004
NM_001237	CCNA2	4053.64	2749.79	3446.56	4222.62	2083.48	517.47	414.076	38.9995
NM_001237	CCNA2	3952.66	3012.66	3452.6	3871.17	1720.71	527.251	443.909	39.2403
NM_031966	CCNB1	19120.6	8821.78	10185.7	18691.2	10541.8	2376.8	2044.54	275.117
NM_031966	CCNB1	19105	8496.82	9860.63	17412.3	10736.8	2318.59	2005.04	263.396
NM_031966	CCNB1	19249.9	8545.23	9929.85	17979	10765.4	2426.82	2034.18	257.776
NM_031966	CCNB1	19148.1	8200.12	9701.74	17501.8	10267.5	2327.82	2039.44	220.678
NM_031966	CCNB1	18245.6	8137.58	9636.67	16679.7	10103.2	2232	2049.36	280.726
NM_031966	CCNB1	18280.5	8294.33	9982.91	18851.4	10828.6	2413.38	2137.1	271.969
NM_031966	CCNB1	17003.8	8298.49	9425.87	17413.6	10238.1	2273.47	2147.43	259.791
NM_031966	CCNB1	18832.3	8077.99	9620.46	17676.7	10300.9	2224.25	2113.5	255.987
NM_031966	CCNB1	16945.1	7394.69	9037.73	16347.3	9186.39	1971.61	1940.53	218.327
NM_031966	CCNB1	17183.6	7499.04	9082.71	16789.4	9480.83	2087.57	2005.02	261.096
NM_031966	CCNB1	4473.63	1796.54	2918.74	7387.72	2158.24	504.007	716.926	158.536
NM_004701	CCNB2	19881.8	9209.41	13661.7	21772	8730.64	3022.48	3505.11	62.3641
NM_004701	CCNB2	18881.7	8692.5	13568.1	21989.5	8222.04	2868.18	3501.86	77.3498
NM_001238	CCNE1	3135.72	19526.2	15988.1	10880.1	14074.2	2650.53	1276.82	996
NM_001238	CCNE1	2998.13	18544.8	16272.6	10916.2	14850.9	2952.92	1282.86	1019.1
NM_057749	CCNE2	706.683	3775.41	3618.98	3056.33	2309.43	373.414	113.768	7.32094
NM_057749	CCNE2	636.6	3673.12	3653.4	3122.06	2247.25	383.922	105.721	25.0697
NM_057749	CCNE2	99.885	511.295	654.409	522.78	322.149	78.8344	28.669	6.58645
NM_001761	CCNF	289.552	161.347	198.722	253.74	131.725	53.58	37.1641	22.3254
NM_020739	CCPG1	138.925	157.798	115.18	152.58	137.351	59.6404	36.9462	14.9673
NM_014880	CD302	189.56	198.683	236.672	317.964	183.408	11.7431	10.2414	11.8188
NM_014880	CD302	133.269	132.237	123.767	110.499	101.692	7.10652	8.30032	6.34229
NM_000574	CD55	4458.65	5513.9	6815.61	7670.54	4142.34	1751.62	2275.07	1425.88
NM_000574	CD55	3859.14	4992.39	7074.97	7748.98	4277.57	1679.31	2389.79	1577.93
NM_078481	CD97	11113.1	11927.2	17755.8	22407.7	9462.14	4079.96	4527.36	3275.2
NM_078481	CD97	11154.6	12181.4	16721.2	22363.4	9063.84	4184.38	4525.75	3366.62
NR_033381	CD99P1	159.087	180.911	162.64	201.591	189.553	80.6649	58.8066	70.7839
NM_033331	CDC14B	28.5166	32.9439	38.0596	40.5283	41.1429	10.264	12.1274	7.33114
NM_001255	CDC20	7075.15	4142.71	4369.44	9156.99	3700.75	365.23	574.707	22.3973
NM_001255	CDC20	6642.88	3766.15	4367.03	8832.9	3626.7	424.332	615.441	17.6747
NM_001789	CDC25A	1031.98	4103.6	3281.34	3351.48	3816.55	750.351	482.387	144.038
NM_001789	CDC25A	1073.05	4301.9	3651.79	3477.45	4225.7	791.431	509.278	148.178
NM_044472	CDC42	73.0272	89.617	58.013	68.9246	103.906	21.5363	8.29374	12.536
NM_044472	CDC42	94.2094	88.269	49.3495	70.4892	112.346	31.8136	9.40034	21.4477
NM_003504	CDC45	10196.8	23498	19479.9	18827.3	15370.1	5531.88	3146.34	178.176
NM_003504	CDC45	8321.8	21527.6	19979.2	17441.5	15473.4	4950.71	3141.84	179.112
NM_003503	CDC7	1074.01	2263.95	2607.1	2959.8	1145.2	633.712	475.217	238.76
NM_003503	CDC7	1060.09	1963.3	2656.08	2905.31	1041.36	607.967	482.418	221.647
NM_152562	CDCA2	5212.15	4856.17	5663.97	7268.92	3655.31	1077.86	947.411	79.2265
NM_031299	CDCA3	6471.92	3911.52	5735.15	7789.33	3179.11	761.718	988.961	58.8927
NM_017955	CDCA4	606.714	812.596	653.542	687.6	621.535	243.402	161.718	90.5748
NM_080668	CDCA5	9296.53	18972.5	22123.8	33091.5	14052.5	3607.62	3687.56	40.457
NM_080668	CDCA5	9161.72	17243.5	22485.5	31459.7	14426.1	3586.96	3768.31	45.8751
NM_080668	CDCA5	9256.79	18338.6	22175.6	31975.6	13936.6	3662.88	3865.63	59.8683
NM_080668	CDCA5	9785.29	19411.6	22390.9	31904.4	14286.5	3885.17	3880.14	52.187
NM_080668	CDCA5	9181.1	17957.3	21075	31258.7	14095.3	3641.46	3800.95	39.0617
NM_080668	CDCA5	8928.69	17335.4	23633.3	30181.7	13683.3	3554.66	3580.59	50.8259
NM_080668	CDCA5	9488.66	19249.5	22348.5	30730.6	14473.1	3853.79	3957.96	42.543
NM_080668	CDCA5	8850.15	18618	21077.3	31508.3	13741.3	3643.49	3754.01	46.101
NM_080668	CDCA5	8683.18	17642	22070.3	31296.5	13968.5	3582.68	3760.93	46.5415
NM_080668	CDCA5	9019.08	17580.4	21537.6	29659.2	13919.8	3752.68	3812.45	53.6143
NM_031942	CDCA7	264.944	637.047	502.48	511.305	394.531	85.4796	73.3881	95.5651
NM_031942	CDCA7	2893.46	6635.46	6236.45	5878.4	4608.32	720.655	1036.34	1022.5
NM_018101	CDCA8	13083.4	9329.24	10804.1	17452.8	6978.59	1899.82	2652.62	144.126
NM_018101	CDCA8	13511.7	9701.67	11207.5	17919.2	7407.07	2031.94	2693.3	151.044
NM_004933	CDH15	40.1399	19.3921	36.338	31.4737	32.7756	7.29731	8.50357	6.50908
NM_001792	CDH2	5928.41	8414.81	5777.38	3380.62	8066.78	1008.59	778.445	862.751
NM_001792	CDH2	5424.26	7662.04	5784.82	3330.44	7841.4	1053.2	747.827	881.196
NM_001792	CDH2	1539.02	2157.45	1609.24	891.399	1742.57	265.571	275.232	229.05
NM_017675	CDHR2	38.6266	40.9118	37.194	31.8833	35.3831	12.5987	12.9875	17.4686
NM_001786	CDK1	8278.51	8624.19	12109.7	11943.2	8140.75	3396.01	3067.22	96.9604
NM_001786	CDK1	8806.45	9126.98	11532.3	12314.2	8287.46	3431.49	3173.99	86.6848
NM_001786	CDK1	8090.12	8898.44	11459.5	12439.3	7691.5	3383.26	3038.14	92.0975
NM_001786	CDK1	8141.44	8906.09	12202.9	12149.1	8073.59	3636.73	3258.13	74.9156
NM_001786	CDK1	9010.26	8917.83	12014.6	12226.6	7965.52	3480.12	3275.45	67.9961
NM_001786	CDK1	8413.74	8431.62	11821.5	12554.5	7814.7	3316.2	3248.91	81.4996
NM_001786	CDK1	8436.24	8500.97	12021	12221.8	7604.35	3467.82	3212.7	87.852
NM_001786	CDK1	8234.87	8739.57	11622.4	11455.1	7487.48	3443.9	3212.67	80.249
NM_001786	CDK1	8104.94	8344.97	12463.3	11880.5	7531.2	3359.76	3274.91	76.8948
NM_001786	CDK1	8282.56	8788.84	12641.4	12215.2	7107.51	3397.3	3112.81	88.3697
NM_001798	CDK2	263.744	446.886	475.816	446.066	332.455	150.522	93.5679	41.7156
NM_001798	CDK2	262.536	446.889	465.925	432.156	316.721	105.224	103.043	32.0234
NM_001798	CDK2	257.753	437.505	466.278	427.204	354.248	111.344	102.933	39.7737
NM_001798	CDK2	248.136	420.575	446.777	408.915	345.325	138.337	103.11	44.8243
NM_001798	CDK2	239.584	471.957	435.771	398.914	357.014	125.637	103.693	52.7681
NM_001798	CDK2	242.47	409.624	486.312	434.323	349.239	135.804	106.952	48.8566
NM_001798	CDK2	236.379	468.338	468.567	402.641	362.462	124.333	104.295	35.4754
NM_001798	CDK2	244.783	454.023	447.273	448.526	330.186	118.197	110.8	48.7936
NM_001798	CDK2	254.572	462.161	427.649	426.576	329.789	127.783	116.006	59.0888
NM_001798	CDK2	239.396	403.777	457.912	411.925	346.272	125.496	114.551	42.5262
NM_000075	CDK4	11211.8	20654.7	15312.2	16234	16437.1	4502.23	2938.62	3653.11
NM_000075	CDK4	10551.4	19612.4	16806.3	16462.8	16225.6	4452.18	2854.14	4136.98
NM_017774	CDKAL1	102.581	87.627	86.8231	69.6354	84.3488	42.2491	32.9699	23.6949
NM_017774	CDKAL1	93.7191	86.0012	73.9076	55.0807	94.9301	40.587	26.8461	20.5101
NM_004196	CDKL1	280.079	299.285	344.861	274.928	264.502	131.332	128.156	132.55
NM_000076	CDKN1C	4794.31	3420.24	17626.8	13042.1	2663.94	635.432	908.405	248.498
NM_000076	CDKN1C	5076.39	3796.24	18810.9	14336.4	2771.94	740.491	955.986	230.102
NM_078626	CDKN2C	4103.66	4732.73	7882.18	7257.07	2654.91	1385.66	866.08	145.582
NM_078626	CDKN2C	3555.73	4302.65	7426.15	6840.02	2537.35	1357.8	971.329	137.555
NM_005192	CDKN3	5255.35	4922.58	7877.86	12733.5	3995.55	1882.76	1470.83	33.4779
NM_005192	CDKN3	1458.75	1262.22	2288.66	3629.65	1073.4	495.906	416.407	9.4935
NM_005192	CDKN3	5586.32	4464.28	9395.24	13787.5	4047.84	2006.6	1636.89	47.8356
NM_016952	CDON	53.6893	81.5148	61.5475	33.258	41.1692	24.6947	9.48953	7.38179
NM_001802	CDR2	709.947	708.921	895.025	1234.87	745.618	324.066	465.505	271.723
NM_001802	CDR2	738.188	714.236	815.048	1366.66	758.184	340.616	490.488	289.983
NM_030928	CDT1	4905.72	8812.56	9422.77	10995.3	7453.96	1816.97	2011.66	21.7105
NM_030928	CDT1	5016.79	9495.79	9377.29	12548.3	7916	1999.61	1970.01	16.9598
NM_004824	CDYL	1029.13	1194.24	991.616	925.155	1016.65	293.33	370.599	244.363
NM_033070	CECR5	2285.47	3252.65	2072.37	2062.36	2936.06	1024.18	886.301	1649.59
NM_001809	CENPA	2021.75	946.324	1368.95	2339.44	698.476	90.774	87.4177	5.43749
NM_001809	CENPA	1971.14	967.479	1304.18	2196.58	634.393	89.9947	97.6132	5.34105
NM_001810	CENPB	1504.22	2113.35	1880.88	1786.62	1671.28	724.578	731.062	762.937
NM_001813	CENPE	3906.12	1780.99	2055.46	2299.86	1533.88	448.254	606.063	59.4077
NM_001813	CENPE	3836.89	1799.62	2164.8	2263.13	1484.21	455.11	608.937	144.104
NM_001813	CENPE	3665.29	1645.37	1870.66	2194.99	1521.21	470.101	633.087	66.7977
NM_001813	CENPE	3829.15	1739.45	2072.26	2196.72	1455.2	460.684	623.607	68.8036
NM_001813	CENPE	3796.6	1718.33	1947.29	2180.03	1423.25	451.062	570.536	61.987
NM_001813	CENPE	3785.92	1711.91	1937.55	2139	1537.92	506.637	629.932	54.5975
NM_001813	CENPE	3671.81	1628.54	1966.05	2270.02	1527.2	510.641	642.473	58.4271
NM_001813	CENPE	3556.58	1614.05	1772	2007.9	1287.63	432.61	569.116	58.333
NM_001813	CENPE	3527.95	1601.34	1833.89	1967.47	1270.4	438.234	576.882	56.5579
NM_001813	CENPE	3811.55	1753.13	1961.09	2237.96	1374.89	480.478	567.901	51.6061
NM_016343	CENPF	39399.7	17741.6	28237.2	35067.6	13242.8	3606.45	4815.62	114.85
NM_016343	CENPF	36830.4	15894.8	28462.6	34171	13180.2	3841.59	5255.52	113.256
NM_016343	CENPF	953.193	421.703	701.933	800.537	313.408	93.4058	105.503	7.56473
NM_006733	CENPI	139.888	149.836	160.28	110.542	98.3419	34.3518	11.8596	6.4353
NM_006733	CENPI	213.083	183.217	196.066	153.978	129.096	65.3016	34.2428	6.42597
ENST00000403304	CENPI	159.631	151.983	177.679	180.641	155.662	42.6069	42.1205	12.5595
NM_022145	CENPK	233.649	355.368	355.468	518.284	304.62	108.362	97.9172	6.02346
NM_033319	CENPL	425.886	735.15	684.018	1059.99	456.426	169.891	137.094	43.3417
NM_024053	CENPM	11465.7	20536	24626.9	17376.3	13763.1	6134.46	3545.15	119.263
XM_005261736	CENPM	30.5871	60.5208	75.9674	47.4492	63.7905	32.0413	9.54737	7.2971
NM_001002876	CENPM	1711.05	2999.6	3578.2	2350.01	2045.34	832.335	589.937	8.18716
NM_001199803	CENPO	1383.61	2320.59	2656.66	3148.82	1602.37	463.066	404.75	109.175
NM_024322	CENPO	400.72	719.99	779.076	1223.89	537.21	163.168	129.57	38.7304
NM_018132	CENPQ	585.394	1627.51	1866.62	1729.45	1093.73	324.02	292.615	35.7852
NM_181716	CENPV	412.612	1062.69	825.52	775.012	779.933	137.561	44.8451	29.9447
NM_145036	CEP112	161.984	95.8682	96.0483	62.7882	89.7612	35.8724	26.131	22.622
NM_152446	CEP128	80.7392	83.9436	121.827	141.84	88.9765	44.5658	34.7879	15.5765
NM_018131	CEP55	1237.94	1232.91	1663.8	2154.14	1043.19	300.462	252.789	5.55311
NM_018131	CEP55	4961.37	4273.56	5740.65	7614.29	3411.82	971.045	897.512	7.18922
NM_018131	CEP55	5079.01	4234.47	5807.89	7580.98	3483.76	957.148	916.57	17.0363
NM_018131	CEP55	4865.8	4142.07	5492.38	7735.5	3731.38	991.16	1000.36	20.6916
NM_018131	CEP55	4859.88	4353.76	5792.51	7649.75	3506.29	937.105	943.411	25.779
NM_018131	CEP55	4707.97	4110.6	5867.36	8186.13	3576.12	999.375	956.556	7.507
NM_018131	CEP55	4921.12	4239.24	6272.03	8066.28	3663.79	1013.81	1076.04	29.8947
NM_018131	CEP55	4881.18	4265.78	5799.09	7302.52	3449.99	1110.82	956.72	6.15679
NM_018131	CEP55	4659.86	4008.25	5663.02	6915.03	3317.36	933.329	922.647	6.73684
NM_018131	CEP55	4549.26	3916.87	5966.5	7617.56	3420.5	967.387	1090.62	7.05106
NM_018131	CEP55	4851.21	4156.82	5665.57	7646.33	3375.52	983.744	1033.11	20.792
NM_001271853	CEP57L1	172.264	210.243	221.48	247.685	134.411	70.7384	29.7734	23.7784
NM_173830	CEP57L1	806.079	690.138	961.501	836.853	657.671	386.093	316.882	221.287
NM_032816	CEP89	239.991	278.769	387.731	427.194	246.38	105.112	147.327	81.2687
NM_016174	CERCAM	2245.82	3334.48	2825.35	2124.15	2736.1	902.261	1044.07	1044
NM_022766	CERK	1848.89	1770.07	1286.36	1196.43	1802.71	522.027	422.229	315.019
NM_022766	CERK	1874.01	1723.33	1104.7	1117.48	1631.74	499.634	393.789	320.798
NM_198207	CERS1	47.7837	50.9307	50.7127	79.0981	43.963	7.91968	19.1288	28.7807
NM_001025195	CES1	4232.06	3875.4	6851.17	9239.63	4508.38	4544.2	1698.17	268.474
NR_033740	CES1P2	43.742	55.4751	74.8804	85.1335	50.5397	47.0749	9.91757	7.38191
NM_001928	CFD	347.298	388.539	239.518	275.651	290.183	82.8562	54.2508	47.7444
NM_001928	CFD	377.196	382.938	230.872	255.218	312.57	87.0157	53.7797	69.0153
NM_006324	CFDP1	1224.76	1240.99	968.449	1222.3	1355.14	431.583	278.527	308.303
NM_000204	CFI	183.812	217.233	245.649	290.53	182.652	39.7758	63.2007	46.3244
NM_000204	CFI	158.169	234.277	229.925	339.942	185.656	42.9441	56.2781	30.0072
NM_000204	CFI	27.425	34.3433	35.886	41.5676	26.0719	13.6669	7.59507	5.74842
NM_021914	CFL2	826.757	759.503	690.502	662.357	827.74	378.86	258.747	194.146
NM_021914	CFL2	768.935	774.736	733.685	615.732	871.538	408.268	267.054	223.179
NM_005483	CHAF1A	5276.72	10229.1	10003.7	9157.99	7514.39	2760.55	2626.6	332.476
NM_005441	CHAF1B	3229.7	9064.99	7501.47	5829.42	6266.34	2374.76	1396.48	277.558
NM_005441	CHAF1B	3639.65	9850.35	8426.82	6403.22	6900.66	2646.86	1610.58	315.698
NM_005441	CHAF1B	3400.5	9118.55	7984.33	6080.18	6164.71	2370.84	1539.5	297.345
NM_005441	CHAF1B	3290.83	8775.23	7613.06	6130.41	6112.03	2462.13	1490.28	289.282
NM_005441	CHAF1B	3468.74	8755.18	8073	6147.4	6413.46	2522.51	1630.76	311.071
NM_005441	CHAF1B	3547.05	9303.06	8231.55	6183.81	6636.5	2470.12	1672.69	272.965
NM_005441	CHAF1B	3472.15	9336.67	7776.12	5945.15	6466.9	2390.49	1664.23	303.367
NM_005441	CHAF1B	3456.66	9003.98	7866.06	5673.15	6100.31	2290.87	1664.09	270.208
NM_017812	CHCHD3	2031.41	3419.82	2542.16	2140.57	2969.42	1888.56	843.717	624.379
NM_001114121	CHEK1	1629.63	2368.99	1991.11	1856.94	1792.57	761.568	454.565	236.121
NM_001114121	CHEK1	1565.12	2283.4	1966.71	1831.26	1729.58	803.308	465.801	226.624
NM_001005735	CHEK2	572.209	461.127	547.515	711.953	303.714	119.588	133.905	93.1814
NM_001005735	CHEK2	499.644	492.308	538.657	786.861	406.302	185.718	186.638	143.51
NM_001276	CHI3L1	313.099	263.152	146.196	60.6598	349.429	28.166	46.8944	19.2723
NM_001822	CHN1	1700.96	1600.18	2253.25	2421.54	1238.67	190.452	52.1895	43.6022
NM_001822	CHN1	1946.01	1626.24	2527.91	2280.44	1204.06	225.988	59.1419	32.8921
NM_020244	CHPT1	1441.8	1951.61	1840.52	1818.17	1421.13	925.814	671.214	332.515
NM_020244	CHPT1	1471.6	2049.34	1826	1653.88	1384.81	815.655	675.405	280.478
NM_020244	CHPT1	1464.51	1950.38	1722.39	1689.78	1290.64	939.707	629.93	287.741
NM_020244	CHPT1	1387.5	1946.8	1763.61	1747.81	1393.41	873.719	686.05	308.834
NM_017444	CHRAC1	885.529	1452.39	1393.26	1532.12	1327.98	435.408	322.894	303.506
NM_020402	CHRNA10	112.187	83.2632	57.0352	98.5736	81.3754	28.1901	12.8004	6.78842
NM_017581	CHRNA9	502.145	289.524	431.066	367.768	313.69	23.0814	41.6443	17.0057
NM_017581	CHRNA9	530.769	290.039	379.601	351.466	307.665	20.5682	25.517	24.7847
NM_004854	CHST10	33.1285	48.9614	27.1573	35.0026	40.3023	12.1422	7.45601	8.06576
NM_004854	CHST10	123.553	79.1221	77.4894	38.1576	140.944	27.0509	10.4629	16.282
NM_004854	CHST10	116.965	117.071	82.8249	67.1418	105.62	42.3131	28.2957	32.8558
NM_175856	CHSY3	104.326	143.904	73.7383	48.9906	203.517	17.2225	9.62814	12.711
NM_001008388	CISD2	1225.11	1566.88	1829.34	1991.59	1287.74	687.499	591.349	436.384
NM_007174	CIT	5188.27	2669.29	4471.62	3829.47	2876.23	811.674	1086.11	48.4941
NM_007174	CIT	5979.55	2823.98	5016.92	4411.83	3031.94	887.126	1154.11	52.2883
NM_001206999	CIT	65.5893	24.4814	58.9369	48.2308	28.2715	8.04356	9.60211	7.21947
NM_012127	CIZ1	3369.36	4461.61	4074.26	3652.97	3509.92	1882.59	1547.99	1522.88
NM_018204	CKAP2	194.91	192.481	268.753	342.43	166.178	97.8324	66.5336	35.071
NM_152515	CKAP2L	2074.26	2068.3	2453.97	2830.89	1505.04	456.486	481.982	5.42012
NM_181641	CKLF	3036.27	4127.28	5863.05	5704.79	3703.42	2380.47	1419.06	1054.27
NM_181641	CKLF	3103.46	3889.64	6156.29	5291.36	3576.67	2054.54	1451.25	1034.6
NM_181641	CKLF	2765.4	4041.63	6057.11	5134.62	3690.92	2104.89	1376.82	1036.61
NM_001040138	CKLF	7411.41	9836.09	14558	13111.9	8884.32	5378.69	3694.25	2382.66
NM_001827	CKS2	33029.9	24556.8	23669.3	39241	28593.8	7719.09	7083.4	5022.38
NM_001827	CKS2	34602.3	26668.8	23411.3	38244.8	34036.8	8455.05	7865.51	5198.33
NM_182848	CLDN10	48.6158	23.5858	41.5776	55.8204	29.7588	7.4089	17.1528	9.38134
NM_001004419	CLEC2D	17595	29598.2	16803.4	18897.3	24596.3	17476.8	8074.49	7450.31
NM_001288	CLIC1	28510.5	31714.4	22522.5	24600.4	32564.4	16319.3	11009.5	10719.3
NM_004669	CLIC3	1106.71	2334.43	5425.39	13131	1721.09	463.625	383.962	176.404
NM_024769	CLMP	9312.41	12517.5	6651.64	6544.08	12784.7	2854.55	1748.17	2563.22
NM_022111	CLSPN	319.196	1058.1	1233.92	1112.87	717.044	205.988	101.201	7.613
NM_022111	CLSPN	310.067	992.903	1183.91	1123.24	714.936	202.673	109.126	7.47083
NM_001142343	CMKLR1	138.898	124.751	219.257	165.989	255.045	6.96145	8.1571	6.92399
NM_001142343	CMKLR1	146.768	127.599	169.18	144.661	297.851	8.00373	9.72177	7.51053
NM_052999	CMTM1	105.104	124.557	168.498	169.968	106.347	34.8271	27.5218	18.9566
NM_052999	CMTM1	112.427	118.959	166.022	186.166	123.418	35.9196	31.1291	22.9884
NM_052999	CMTM1	118.972	116.478	155.552	189.205	105.617	54.4537	31.2735	27.2656
NM_052999	CMTM1	119.097	125.123	146.031	183.414	123.639	39.6484	35.0026	35.7126
NM_052999	CMTM1	101.491	107.399	147.223	197.75	104.998	73.3975	26.6641	30.6155
NM_052999	CMTM1	127.179	114.508	164.762	207.651	106.252	44.9846	23.541	34.5575
NM_052999	CMTM1	122.222	119.573	135.241	174.618	116.225	39.7152	39.2679	29.3984
NM_052999	CMTM1	117.607	99.2817	122.638	171.644	97.8975	38.9607	33.6864	46.3081
NM_052999	CMTM1	117.435	110.637	142.511	181.944	83.148	212.224	35.1736	31.3996
NM_052999	CMTM1	96.5484	107.756	155.483	173.496	80.1449	34.2607	20.918	34.7752
ENST00000557659	CNIH	535.528	814.45	574.005	780.744	677.276	474.309	248.03	151.172
NM_152755	CNPY4	137.715	231.02	347.014	252.074	162.903	109.722	64.5086	34.1156
NM_015463	CNRIP1	954.866	1445.25	1341.73	1357.38	832.807	27.8015	7.55078	14.7463
NM_007018	CNTRL	70.838	45.4475	49.0197	79.2424	37.3724	26.756	8.63056	17.4404
NM_001037144	CNTROB	1596.48	1342.3	1614.69	1746.61	1179.74	509.049	486.826	517.023
NM_015456	COBRA1	5198.24	5181.11	4775.46	4839.88	4784.4	2566.98	2134.7	2218.27
NM_015456	COBRA1	5360.3	5372.84	4942.76	4966.13	5308.44	2867.69	2333.05	2445.22
NM_004370	COL12A1	9527.3	11614.5	10986.8	7169.53	10142.4	1654.32	1874.51	1060.58
NM_004370	COL12A1	9548.15	11348.1	10652	7319.24	11277.4	1719.61	2098.03	1112.98
NM_004370	COL12A1	308.156	293.247	377.81	223.994	376.095	58.3606	67.9986	49.8414
NM_000088	COL1A1	184.64	170.119	114.935	125.475	128.968	18.7634	18.4958	11.3421
NM_000088	COL1A1	170.935	128.967	152.061	109.906	93.3329	19.1528	15.5502	6.79769
THC2666614	COL22A1	42.1811	25.3971	31.3942	35.1153	37.0663	6.20042	7.56647	5.66072
NM_015719	COL5A3	139.351	286.87	88.7911	31.8075	286.089	5.99123	7.27016	5.45171
NM_015719	COL5A3	130.07	280.007	79.1343	19.0018	237.752	7.29874	8.54049	8.25518
NM_001848	COL6A1	15492.9	15156.9	13279.9	6506.44	20889.3	389.61	613.577	553.647
NM_001848	COL6A1	17259.3	16280.8	13749.9	6740.88	22576.4	325.555	600.693	599.732
NM_058174	COL6A2	972.562	987.614	815.503	351.384	1122.84	7.50069	9.03255	6.69982
NM_058174	COL6A2	1007	962.408	770.442	411.891	1086.96	8.18953	9.6005	16.5119
NM_058175	COL6A2	635.453	680.763	550.305	264.815	720.294	17.9181	7.21827	13.8185
NM_058175	COL6A2	618.076	630.629	586.271	312.264	618.116	22.9798	17.0081	19.2619
NM_004369	COL6A3	302.412	319.416	256.612	63.7041	381.641	20.0263	11.0874	8.27428
NM_057165	COL6A3	85.1851	43.8533	38.0083	17.9693	94.3585	6.11381	7.39426	5.52559
NM_004369	COL6A3	263.247	294.298	230.929	69.1406	411.421	26.2867	58.2082	6.65933
NM_000094	COL7A1	14898	10971	14242.3	11556.7	11905	3291.95	13562.6	5076.89
NM_000094	COL7A1	14267.6	10807.6	14135.8	11858.2	11258	3175.84	13429.8	5159.15
NM_001850	COL8A1	29878	33817.8	23254.3	15295.8	36589.6	6010.89	5193.69	5270.01
NM_001850	COL8A1	37087.7	43433.9	29880.1	16307.6	42029.8	6451.8	5670.29	5430.9
NM_198189	COPS8	17297.3	16789.9	14329.2	11893.4	19819	8955.04	5612.93	2836.53
NM_198189	COPS8	2034.81	1561.19	1733.78	1581.48	2614.95	780.291	844.419	723.281
NM_016429	COPZ2	61.2897	99.4042	94.2966	143.054	75.5305	7.67049	23.9634	6.94687
NM_016429	COPZ2	63.7993	76.8577	92.7434	134.675	76.9092	8.04279	11.4826	7.46209
NM_016429	COPZ2	50.2953	83.732	108.469	135.613	69.2281	7.92203	18.5451	7.31218
NM_016429	COPZ2	56.2564	92.3596	112.89	140.543	80.0884	7.07044	11.6176	23.8194
NM_016429	COPZ2	59.8466	80.2099	100.889	144.542	78.5346	12.1508	12.9656	15.5089
NM_016429	COPZ2	59.9107	101.319	110.535	139.363	71.3844	7.52666	23.8665	13.4297
NM_016429	COPZ2	51.6039	73.9627	91.833	134.094	62.7057	18.1512	9.26139	12.4547
NM_016429	COPZ2	64.1369	93.8013	92.3631	127.723	64.2232	13.2911	19.2982	18.2549
NM_016429	COPZ2	61.1786	105.438	102.947	134.277	73.8825	15.1985	27.9505	20.1577
NM_016429	COPZ2	38.8055	95.6282	84.4341	128.821	61.9686	13.1609	27.7879	13.0557
NR_002763	CPS1-IT1	28.2412	29.3834	31.5714	37.2318	42.9479	11.9215	10.7325	7.79384
NM_013291	CPSF1	1164.71	1170.64	1228.43	1427.56	1233.95	528.586	587.378	471.617
NM_013291	CPSF1	1196.11	1160.26	1308.17	1520.11	1285.95	533.118	534.06	492.255
NM_001257363	CRAT	8127.81	7792.89	7862.74	8015.04	7706.91	2158.16	3499.86	2770.45
NM_001257363	CRAT	8081.11	8095.15	8097.32	8285.56	8440.26	2250.73	3439.54	3118.95
THC2667880	CRAT	1444.2	1361.56	1799.82	1199.89	953.475	465.942	418.549	170.804
NM_001312	CRIP2	2313.64	1893.7	2364.3	2237.24	2634.04	710.433	950.676	318.907
NM_004075	CRY1	174.991	243.891	340.01	360.722	355.065	141.207	83.7863	79.1275
NM_004075	CRY1	178.785	238.276	293.865	410.981	376.639	163.699	86.5788	67.1672
NM_006891	CRYGD	31.7927	34.7967	42.9031	44.7309	52.0672	13.3683	12.9464	30.7894
NM_017541	CRYGS	67.6063	78.0233	107.252	175.607	71.2163	32.9794	39.1606	26.1462
NM_004077	CS	24395.4	28949.1	24041	22908.3	29742.4	18610.8	9728.56	10746.7
NM_052896	CSMD2	105.742	19.308	34.8429	26.4431	18.6756	8.53982	13.6935	8.33361
NM_001291339	CSPP1	280.973	301.19	273.496	277.603	301.964	120.207	135.599	105.688
NM_021198	CTDSP1	20935.8	17720.1	19365.4	22718.8	14992.8	7242.98	6776.34	9324.06
NM_175859	CTPS2	148.355	155.638	118.961	92.33	170.234	87.8447	43.9821	26.3152
NM_175859	CTPS2	130.025	136.656	108.644	85.4931	122.804	78.1054	41.4569	25.5717
NM_001114173	CTSC	7389.78	10634.7	9308.06	8413.61	10646.4	3328.57	1615.12	1438.85
NM_148170	CTSC	684.346	892.063	1116.26	853.51	1050.13	163.916	170.405	227.199
NM_148170	CTSC	635.092	954.124	997.571	780.642	1069.28	123.642	184.833	240.042
NM_001814	CTSC	1456.29	1852.39	2151.23	2076.86	2048.66	1086.13	479.285	346.296
NM_001814	CTSC	1451.71	1927.32	2303.88	1938.21	1942.23	1110.17	502.616	319.614
NM_033427	CTTNBP2	38.1607	42.0427	23.0184	17.3913	16.8477	7.97352	9.55492	7.09964
NM_003590	CUL3	49.5875	36.1185	21.0275	28.7671	357.339	6.13699	7.45843	23.7971
NM_015960	CUTC	624.617	579.271	559.839	731.554	588.061	244.606	155.211	231.911
NM_001511	CXCL1	7514.41	3960.23	7852.62	12034.8	4310.25	832.456	886.02	2385.73
NM_001511	CXCL1	7732.28	4125.02	8052.9	11817.9	4962.53	993.628	955.89	2674.78
NM_001511	CXCL1	31456.5	13440.2	34738	51422.9	15933.3	3945.14	3967.61	14849.9
NM_001511	CXCL1	27520.3	12810.5	34328	46945.8	14451.2	3807.62	4004.83	13891.9
NM_199168	CXCL12	15.4455	21.9686	18.2061	24.0649	14.3555	6.5247	7.96457	6.87893
NM_002089	CXCL2	2202.04	1928.64	3469.1	4551.07	2987.91	811.523	607.562	1298.46
NM_002090	CXCL3	454.734	721.232	749.222	936.422	1520.18	246.597	60.3909	152.329
NM_002090	CXCL3	447.898	619.41	675.052	829.477	1317.05	215.057	43.1611	151.637
NM_002994	CXCL5	6001.43	21867.6	19917.3	13724.4	21178	89.4167	53.0066	61.9674
NM_002994	CXCL5	5626.96	23349.5	20079.2	14708.1	19712.9	108.94	40.0996	74.1248
NM_020311	CXCR7	262.726	297.022	461.264	722.081	141.223	20.343	54.7654	28.7038
NM_020311	CXCR7	244.833	332.457	531.969	757.915	152.15	39.8745	55.62	20.8138
NM_018015	CXorf57	280.845	297.816	462.528	616.285	364.808	240.688	76.7715	56.171
NM_001163438	CXorf69	18.3121	11.9907	19.1005	16.4949	21.1374	5.96967	7.19658	5.41273
NM_030579	CYB5B	138.173	186.805	175.026	151.035	195.388	45.1517	63.6016	76.6428
NM_016229	CYB5R2	161.831	314.647	477.754	1161.46	220.135	43.6072	8.99352	14.1678
NM_016229	CYB5R2	793.088	1851.28	3194.04	7684.82	1176.6	118.868	44.2512	98.4446
NR_003599	CYMP	17.3013	17.8434	21.3911	23.2189	25.9309	7.05515	8.36032	16.2273
NM_031226	CYP19A1	40.4188	35.6296	23.9552	28.3452	41.4614	6.28364	7.51659	10.4299
NM_031226	CYP19A1	28.6259	25.1965	22.6889	24.4499	43.8509	8.24018	10.0346	7.45876
NM_000784	CYP27A1	106.562	81.5764	185.391	293.35	67.0659	7.6869	27.1325	42.465
NM_001001665	CYP27C1	750.649	472.407	437.613	324.88	624.337	21.4537	12.5706	19.1925
NM_001001665	CYP27C1	517.146	403.365	399.716	291.269	464.129	27.009	10.0416	18.3066
NM_000767	CYP2B6	105.057	59.4581	45.0839	204.651	80.9343	9.67592	9.69655	31.1614
NM_178033	CYP4X1	321.334	274.163	789.369	1258.68	314.099	86.6525	94.617	133.634
NM_001292018	CYTH1	708.255	577.293	681.958	661.853	547.699	239.078	386.329	228.857
NM_004762	CYTH1	18534.4	14101.5	19165.5	16948.7	14015.2	6284.43	8390.76	6184.43
NM_004762	CYTH1	19403	15403.4	18544.8	18271.5	14197.7	6530.26	7755.56	6181.22
NM_152654	DAND5	19.136	35.645	108.667	79.9778	31.3024	7.81259	9.14211	7.00979
NM_002036	DARC	642.409	205.685	240.376	341.048	275.486	28.2307	7.55623	9.41792
NM_002036	DARC	669.464	208.43	258.158	358.233	292.144	34.5081	9.72787	10.634
NM_002036	DARC	622.016	179.027	234.644	313.016	258.036	14.4632	10.2561	7.61901
NM_002036	DARC	632.046	206.197	196.273	316.8	283.509	15.4541	10.1036	11.4796
NM_002036	DARC	626.43	188.422	227.032	322.885	257.329	22.6406	9.13235	11.4797
NM_002036	DARC	686.16	189.185	242.597	318.377	285.287	13.1622	7.80356	14.3853
NM_002036	DARC	588.455	201.114	216.712	345.583	276.298	24.2791	14.0917	10.7795
NM_002036	DARC	631.015	206.938	210.918	336.925	273.361	20.5981	9.52968	16.5035
NM_002036	DARC	606.325	209.611	220.613	313.736	269.731	27.6135	10.2809	16.8991
NM_002036	DARC	622.503	176.614	216.44	345.943	264.576	21.2068	8.38419	15.9765
NM_006716	DBF4	611.365	726.395	721.935	972.545	763.75	152.873	108.969	91.782
ENST00000528353	DBF4B	255.405	269.601	469.153	551.493	360.722	118.13	163.078	36.4571
NM_145663	DBF4B	36.1315	46.45	83.6343	109.281	37.0612	17.9062	43.6848	5.30101
NM_001048226	DBNDD2	889.28	1734.21	2184.73	2233.17	1062.16	410.177	194.975	258.622
NM_017741	DCAF16	3127.2	2673.59	3502.02	5263.25	2736.14	1173.26	1036.02	1751.07
NM_000788	DCK	154.529	309.123	361.084	350.311	229.609	51.046	30.5784	19.9724
NM_000788	DCK	165.484	349.587	372.543	388.564	199.503	65.0242	43.4389	20.0957
NM_001040260	DCLK2	66.6479	119.754	133.532	69.6329	75.138	36.7629	7.59978	8.95863
NM_014881	DCLRE1A	1239.18	1547.49	1750.48	1653.53	1057.35	592.442	378.192	393.52
NM_014881	DCLRE1A	1093.87	1455.66	1711.6	1697.39	1273.53	794.848	527.559	436.34
NM_022836	DCLRE1B	313.498	762.094	754.515	764.442	528.607	109.06	117.315	46.1963
NM_022836	DCLRE1B	277.348	593.636	765.934	641.088	509.037	127.276	110.13	47.0484
NM_133507	DCN	4458.47	4589.29	5605.44	6812.62	4345.06	224.84	82.7409	214.656
NM_001920	DCN	52674.8	58994	73751.4	82339.8	56252.3	3552.23	4083.08	3595.26
NM_001920	DCN	49048.8	57001	71732	78248.3	53128.9	3418.83	3862.54	3268.86
NM_014026	DCPS	3249.35	3325.94	2719.29	2504.79	3675.85	1379.5	546.67	712.287
NM_014026	DCPS	2893.4	3281.91	2577.63	2235.17	2989.49	1204.73	526.616	642.644
NM_001014283	DCUN1D2	32.828	20.7361	32.2931	54.8388	27.0149	8.2074	22.6318	7.56797
NM_001014283	DCUN1D2	130.583	148.58	179.192	181.356	134.981	54.6244	69.4748	53.0765
NM_013974	DDAH2	1665.84	810.3	609.427	737.134	1353.91	175.9	59.7423	105.012
NM_013974	DDAH2	1536.16	739.743	638.719	697.45	1295.5	198.953	75.6784	123.594
NM_004398	DDX10	6966.36	6645.37	4665.9	4726.86	6824.3	1965.75	1581.06	2250.62
NM_004398	DDX10	6214.99	6364.19	4387.17	4456.76	6679.69	1883.8	1582.5	2100.77
NM_030653	DDX11	1343.72	2015.52	2338.72	2049.12	1311.88	619.729	566.331	201.953
NM_001257145	DDX11	143.367	212.071	284.445	233.216	160.031	74.0007	66.4727	24.4708
NM_030653	DDX11	1729.96	2960.99	3401.65	3026.81	1873.65	863.216	827.28	378.172
NM_030653	DDX11	1615.67	2900.54	3410.34	3111.44	1914.4	945.615	804.511	394.383
NM_017702	DEF8	10800.6	13579.6	12471.4	12904.2	12033.6	9945.61	4380.85	4193.36
NM_017702	DEF8	4297.69	5425.46	4861.34	5227.85	5273	4247.82	1782.63	1537.88
NM_003472	DEK	10642.1	14284.2	14835	15486.3	11453.9	2498.59	2299.45	1067.09
NM_003472	DEK	9747.45	14321.3	14515.2	14842.1	11490.6	2593.37	2319.07	1122.83
NM_017779	DEPDC1	5337	2157.12	2843.41	4860.78	1932.4	325.061	451.314	10.0361
NM_018369	DEPDC1B	469.231	297.172	413.126	474.276	259	104.819	94.9099	7.48213
NM_152317	DEPDC4	47.6091	66.9874	99.2189	90.372	50.34	21.7293	13.7817	23.028
NM_022719	DGCR14	109.015	198.018	131.758	317.44	150.528	38.3126	32.3468	46.9114
NM_022719	DGCR14	113.249	208.758	149.141	310.673	164.956	40.2681	32.993	54.8739
NM_001361	DHODH	940.344	1204.73	655.974	607.08	1154.36	300.867	165.512	383.988
NM_001142270	DHRS9	2379.45	481.3	468.141	462.71	662.145	64.8372	67.9768	34.62
NM_001357	DHX9	2666.06	3649.8	2560.19	2131.99	3155.49	1709.24	984.576	834.909
NM_001357	DHX9	2748.1	3562.45	2700.04	2154.63	3693.67	2042.13	1018.81	997.508
NM_001042517	DIAPH3	1724.82	1689.37	2162.84	1717.4	1643.26	1016.31	815.678	20.3852
NM_013989	DIO2	234.399	128.376	97.4325	131.93	112.524	6.6974	8.08453	6.08958
NM_013989	DIO2	226.83	121.64	89.643	131.153	106.513	7.24551	8.79475	6.60284
NM_013989	DIO2	29.909	22.5624	24.6358	20.5528	16.6882	6.85079	8.23214	6.24088
NM_145173	DIRAS1	157.173	57.0247	53.9299	117.834	138.012	8.53294	9.61732	6.94736
NM_133375	DIS3L	2818.73	3437.39	2761.79	2287.16	2455.22	739.559	629.387	760.776
NM_018662	DISC1	1514.17	519.643	299.933	383.691	1987.39	43.9631	115.493	97.4191
NM_018662	DISC1	1517.83	517.334	330.149	391.425	2026.22	52.927	119.894	119.741
NM_001363	DKC1	7696.35	11891.9	8821.99	10361.8	13993.7	2994.4	3235.23	4548.88
NM_001363	DKC1	7863.34	13223.4	9813.64	12540	16016.5	3240.04	3642.87	4885.82
NR_026855	DKFZP686I15217	31.074	30.7685	46.5992	57.1086	35.2076	21.8076	14.4669	10.5745
NM_015881	DKK3	31.4321	30.5092	68.2498	71.8811	26.9184	8.01985	13.3023	16.8102
NM_182643	DLC1	597.876	707.525	503.946	480.591	1126.71	162.154	166.27	115.505
NM_182643	DLC1	655.001	684.013	524.064	478.398	1094.15	164.444	170.713	106.567
NR_002605	DLEU1	1487.63	2387.08	1996.45	2931.3	1663.48	1040.92	587.323	698.968
NM_001365	DLG4	254.049	217.712	177.743	193.526	172.805	88.4085	65.5441	55.9361
NM_001365	DLG4	286.55	205.586	201.242	202.989	180.014	96.7178	82.1462	78.7551
NM_014750	DLGAP5	4882.68	2148.85	3765.83	4902.4	2277.32	780.234	1018.81	31.8911
NM_014750	DLGAP5	4647.75	1994.22	3558.41	4997.63	2268.66	752.895	889.15	39.548
NM_178120	DLX1	264.554	747.507	587.492	508.89	614.812	68.9529	48.6116	65.7938
NM_007068	DMC1	38.8254	113.184	264.821	205.861	43.8601	23.338	8.01044	6.05181
NM_007068	DMC1	30.6312	87.4902	265.027	210.438	48.5201	7.02025	8.33298	6.3296
NM_015263	DMXL2	45.9015	61.8791	70.7224	47.3692	40.7227	31.9028	14.6935	11.508
NM_001369	DNAH5	41.3663	33.8575	36.6195	119.239	41.1737	7.93353	9.61751	14.4231
NM_201262	DNAJC12	141.071	88.4243	129.061	255.239	109.714	49.7377	29.1269	42.8599
NM_024902	DNAJC22	266.48	281.31	556.636	615.015	206.948	79.712	67.8541	28.4452
NM_015190	DNAJC9	7500.02	13465.7	16105.5	16471	11452.1	4121.03	2551.68	1695.21
NM_015190	DNAJC9	8288.98	14903.3	17179.3	17726.3	12725.3	4304.03	2849.23	1693.76
NM_015190	DNAJC9	7692.21	14050.3	16244.4	17316.8	11974.8	4260.3	2703.05	1535.32
NM_015190	DNAJC9	7680.7	13621.9	16468.9	16452.8	11599	4104.78	2742.92	1487.04
NM_015190	DNAJC9	7404.55	13633.9	15763.8	15404.5	11687.5	3870.28	2719.16	1598.61
NM_015190	DNAJC9	7511.75	13930.6	15420.2	16545.5	11694.5	4083.4	2807.35	1646.2
NM_015190	DNAJC9	7223.57	13423	15707.3	15716.9	11556.2	3897.84	2784.39	1692.32
NM_015190	DNAJC9	7355.97	13313.6	16413.6	16126.2	11770	4220.97	2878.35	1579.53
NM_015190	DNAJC9	7306.06	13106.6	15930.4	16164.5	11421.5	4145.94	2901.85	1704.53
NM_015190	DNAJC9	7159.78	12757.5	16585.4	16505.4	12197.3	3985.16	2908.7	1615.8
NM_139072	DNER	2472.03	2380.91	2880.84	2235.11	2433.88	457.956	605.149	525.52
NM_001130823	DNMT1	1635.48	3225.99	3351.47	3300.51	2367.58	1092.24	817.015	459.857
NM_175850	DNMT3B	313.853	239.781	309.396	260.795	176.785	58.0886	59.6523	22.2604
NM_175850	DNMT3B	294.457	226.894	317.044	266.409	152.994	66.5174	51.8999	25.0429
NM_014689	DOCK10	1649.07	2894.63	1564.49	989.22	2882.69	247.809	165.373	103.908
NM_004946	DOCK2	49.8031	26.7769	28.4224	30.7873	33.6797	7.35077	7.13408	9.54703
NM_001144875	DOK3	100.082	247.131	76.2529	323.079	278.982	43.3083	25.6309	25.5086
NM_020438	DOLPP1	1378.94	2170.46	1699.34	1979.34	1403.65	946.684	598.741	561.773
NM_032482	DOT1L	219.463	361.957	269.462	381.624	268.117	170.139	105.742	102.787
NM_001289978	DPF1	236.836	495.248	638.13	674.548	331.762	84.0362	54.4783	74.2396
NM_001937	DPT	190.52	183.773	244.585	214.863	177.107	79.0139	79.4969	87.489
NM_001386	DPYSL2	2921.11	1972.11	2988.8	2242.75	2307.6	976.317	566.788	415.542
NM_001386	DPYSL2	2969.32	2030.62	3224.58	2502.61	2291.86	880.912	611.94	473.722
NM_001387	DPYSL3	3223.34	3569.66	5140.47	4535.22	3567.14	696.017	296.452	156.15
NM_001387	DPYSL3	3091.61	3368.1	5836.04	4867.34	3804.52	760.205	335.382	171.245
NR_026838	DSCR8	310.272	227.962	401.156	602.148	287.715	30.6198	19.8818	29.9542
NM_024918	DSN1	2500.81	4823.46	4856.77	6979.01	2602.26	1148.64	1027.38	174.972
NM_183040	DTNBP1	118.454	124.435	109.996	74.3374	98.0635	43.0649	26.5685	27.9374
NM_001271667	DTNBP1	1799.85	2713.72	2405.02	2187.08	1745.94	755.273	718.54	568.906
NM_001271667	DTNBP1	1734.64	2738.79	2509.06	2184.63	2045.88	830.286	748.849	584.077
NM_183040	DTNBP1	87.434	119.064	112.676	67.6272	109.859	28.9215	30.2705	30.5081
NM_012145	DTYMK	27975.2	32925.5	39558.4	50238.8	31541.4	14130.2	11944.8	7130.56
NM_012145	DTYMK	27349.8	30681	39829.8	48797.8	33317.2	13569.5	12055.2	7143.28
NM_007207	DUSP10	567.63	912.004	1013.72	847.325	582.956	252.995	233.814	182.21
NM_007207	DUSP10	536.751	906.482	1028.94	789.169	626.076	297.924	235.775	191.19
NM_017823	DUSP23	48131.9	35725.1	46686.7	33941.9	45062.7	10616.7	10096.7	16132
NR_002834	DUSP5P	375.71	223.979	302.864	251.921	168.04	84.074	35.1279	7.75065
NM_001025248	DUT	3471.45	6578.95	7044.75	7071.53	4569.22	1935.4	1112.75	898.598
NM_001025248	DUT	41905.6	77679.5	94162.6	84822.4	58444.8	25865	16220.6	12797.1
NM_001025248	DUT	38498.4	71719.4	92116.1	80978.2	56129.8	24573.6	16056.9	12701.4
NM_004422	DVL2	2002.89	2375.78	2573.55	2597.25	1933.88	843.908	787.4	1202.31
NM_004422	DVL2	1839.91	2312.86	2309.26	2373.18	1723.31	780.762	859.979	1081.58
NM_006482	DYRK2	461.343	541.085	577.028	659.142	626.588	228.165	252.707	227.872
NM_001033560	DYX1C1	104.299	114.144	78.7111	98.4326	100.934	72.5126	23.9201	37.1392
NM_173543	DZIP1L	83.4402	183.332	194.99	162.213	142.883	42.1896	38.991	32.1078
NM_005225	E2F1	1056.18	3943.08	3313.59	2207.01	1988.59	387.246	126.308	5.73702
NM_005225	E2F1	1029.68	3835.69	3257.4	2289.84	1803.03	387.629	127.609	7.58673
NM_005225	E2F1	1011.26	3497.69	3128.79	2130.41	1982.72	381.882	126.747	7.21258
NM_005225	E2F1	1053.62	3856.35	3269.97	2375.12	2066.72	404.425	135.243	5.69819
NM_005225	E2F1	1075.92	3582	3275.81	2171.35	1981.95	413.383	138.192	6.62932
NM_005225	E2F1	1046.72	3825.98	3284.2	2285.2	1966.55	409.752	138.238	5.9923
NM_005225	E2F1	917.169	3591.44	3148.49	2216.69	1676.8	348.422	123.553	7.42201
NM_005225	E2F1	948.122	3356.99	2910.6	2102.27	1770.27	364.084	133.34	6.70388
NM_005225	E2F1	958.49	3301.45	2934.99	1858.03	1874.78	372.084	136.224	6.45572
NM_005225	E2F1	996.634	3578.16	3145.41	2180.57	1951.38	395.788	151.09	6.70381
NM_004091	E2F2	2235.93	12616.5	14148.9	13060.9	6266.38	543.897	218.695	12.1596
NM_004091	E2F2	2226.91	12475.8	12785.2	13474.1	6472.16	558.963	221.965	8.9593
NM_001949	E2F3	3404.58	5540.89	4697.03	4367.22	5720.16	1257.04	1378.14	1041.19
NM_001949	E2F3	3779.4	5728.15	4812.47	4816.95	6565.37	1396.15	1406.29	1151.81
NM_001949	E2F3	142.899	271.566	271.127	220.531	261.776	70.1844	57.6367	63.0382
NM_024680	E2F8	213.056	965.341	1211.23	1202.2	550.108	88.372	60.7447	6.51743
NM_001290360	EBF1	100.945	34.8269	71.4073	121.923	24.0139	7.70075	8.92269	13.83
NM_001290360	EBF1	98.0757	38.8642	109.294	145.561	21.9212	6.48902	8.22857	10.5546
NM_206836	ECI2	11619.4	20173.6	19936.4	20667.1	17287.7	6825.87	4984.7	5219.94
NM_018098	ECT2	1221.09	1117.62	1312.22	1673.92	1019.62	362.846	324.968	117.921
NM_018098	ECT2	1244.45	996.684	1262.86	1508.26	1015.31	380.728	332.972	113.329
NM_001955	EDN1	1412.26	1786.63	2379.77	3299.18	2266.69	440.12	561.228	818.874
NM_001955	EDN1	1352.43	1690.41	2252.98	3140.78	2525.15	446.15	585.95	865.372
NM_001955	EDN1	1399.09	1705.15	2209.6	3119.67	2608.22	470.473	627.906	922.928
NM_001955	EDN1	1286.43	1605.02	2205.76	3082.06	2523.74	485.448	579.924	941.816
NM_001955	EDN1	1246.86	1662.21	2193.13	3020.25	2403.76	449.851	566.75	840.382
NM_001955	EDN1	1212.69	1561.42	2134.11	2825.75	2464.27	436.289	557.277	900.678
NM_001955	EDN1	270.023	365.173	474.013	537.918	443.084	101.151	124.603	148.505
NM_001955	EDN1	1280.43	1634.56	2235.32	3051.28	2567.89	429.595	598.532	959.212
NM_001955	EDN1	1301.15	1575.13	2289.07	3046.12	2354.1	445.881	617.356	882.615
NM_001958	EEF1A2	73.7723	76.1966	75.7633	194.411	69.1634	7.6906	9.11669	6.94439
NM_001958	EEF1A2	76.2459	82.5396	87.7385	219.448	74.0827	11.8827	9.59757	7.45518
NM_004280	EEF1E1	5919.58	11284.4	9844.82	10937.7	10907.5	2385.08	1739.8	1886.82
NM_004952	EFNA3	47.2252	52.7594	73.3251	97.5181	62.9764	26.746	18.9393	16.3293
NM_004093	EFNB2	5144.37	6889.56	5596.55	5447.65	7350.65	2095.16	1866.71	1957.78
NM_004093	EFNB2	4545.76	6083.4	5484.64	5130.64	6652.65	2006.7	1760.15	1800.55
NM_001406	EFNB3	222.905	56.4068	29.2801	35.8557	120.47	12.6415	9.3808	15.0692
NM_080732	EGLN2	1293.47	1587.43	1557.85	1800.84	1474.94	677.73	567.382	595.844
NM_080732	EGLN2	1316.32	1683.04	1541.44	1824.17	1466.39	702.679	567.925	642.342
NM_006709	EHMT2	1014.84	1266.2	968.944	730.813	786.401	334.882	346.726	460.947
NM_032025	EIF2A	19.9979	27.4487	33.2618	26.4856	21.3023	17.6018	9.77948	7.29101
NM_012154	EIF2C2	1762.43	2448.32	2173.57	2369.13	2071.98	1555.8	717.901	758.29
NM_012154	EIF2C2	1854.05	2338.02	2135.36	2480.7	2243.52	1458.8	756.223	800.954
NM_012154	EIF2C2	1897.98	2454.17	2117.86	2448.68	2212.95	1444.38	797.919	845.413
NM_012154	EIF2C2	1893.23	2593.46	2256.54	2755.29	2362.93	1429.55	813.714	918.519
NM_012154	EIF2C2	1736.96	2475.94	2295.29	2284.67	2130.21	1571.88	764.946	853.879
NM_012154	EIF2C2	1702.21	2163.22	2115.09	2424.86	2228.35	1536.78	838.983	783.961
NM_012154	EIF2C2	1562.15	1923.63	1885.19	2045.31	1739.05	1236.44	688.162	772.617
NM_004095	EIF4EBP1	18261.7	20222.5	19841	16637.7	20925.1	5814.1	2998.09	3607.84
NM_004095	EIF4EBP1	15997.8	19419.5	20130.2	16021.9	21114.3	6110.06	3012.98	3950.75
NM_005229	ELK1	209.389	268.503	219.316	250.967	248.813	132.132	98.4467	97.2197
NM_022159	ELTD1	71.1226	21.8063	38.8871	43.1809	22.5487	6.85594	8.0964	6.11448
NM_001008707	EML1	2777.8	3225.03	2487.83	1910.36	2857.59	726.489	587.555	545.772
NM_001008707	EML1	143.291	222.061	158.507	121.382	170.632	58.3431	52.4988	14.9689
ENST00000490828	EML6	25.5084	25.8008	33.9815	28.1225	47.8721	16.5481	10.1268	11.6754
NM_001424	EMP2	3554.27	4321.14	5881.28	4991.52	4329.98	904.366	546.584	188.507
NM_001424	EMP2	7986.16	9921.93	12442.8	10398.4	9939.23	2496.47	1356.89	490.727
NM_001424	EMP2	7468.17	8948.76	11429.7	9898.49	9128.19	2248.17	1277.31	474.082
NM_001424	EMP2	7386.96	9328.45	11204.8	9386.9	9721.53	2217.08	1272.14	488.111
NM_001424	EMP2	7067.66	9532.65	11726.3	8815.58	8804.62	2340.49	1228.32	484.544
NM_001424	EMP2	7421.49	9977.92	12526.5	10028.2	9018.08	2176.26	1299.72	445.714
NM_001424	EMP2	6850.82	9347.17	11030.6	9325.34	9258.66	2183.63	1232.28	481.635
NM_001424	EMP2	7211.85	9192.41	12012.5	10158	8784.76	2277.25	1347.67	522.474
NM_001424	EMP2	6969.57	8637.87	11246.2	9274.17	8826.73	2239.57	1317.54	467.569
NM_001424	EMP2	6388.84	8546.67	10861.8	9116.15	9202.99	2088.34	1249.71	461.818
NM_001424	EMP2	6498.59	8649.97	11373.7	9091.22	9480.99	2137.11	1286.15	463.223
NM_001425	EMP3	17347.1	22530.6	20958	24638.2	19563.7	10934	4173.2	3831.29
NM_001425	EMP3	16450.4	22087.5	21008.4	23281.3	19119.5	10729	4120.61	3802.17
NM_001008493	ENAH	147.063	148.843	95.5196	71.5186	255.7	25.2192	23.4692	32.7781
NM_001008493	ENAH	131.457	156.519	80.2786	69.2699	212.356	26.5406	24.7567	24.4474
NM_000118	ENG	886.481	869.707	494.217	467.888	850.634	437.73	200.744	161.927
NM_000118	ENG	835.183	822.457	443.92	501.125	862.925	481.404	221.133	195.717
NM_145010	ENKUR	35.882	38.7977	69.9741	83.3249	42.1915	14.4379	12.1776	10.3322
NM_001975	ENO2	133.682	183.435	211.81	204.514	141.08	44.5552	20.1228	15.3786
NM_001975	ENO2	126.924	191.801	220.573	178.071	167.285	33.6626	55.2109	21.3217
NM_001126123	ENOSF1	1597.84	1816.67	2154.91	1549.6	1889.52	742.132	476.207	617.139
NM_001126123	ENOSF1	1541.3	1906.73	2018.18	1599.14	1958.68	846.504	509.828	646.403
NM_017993	ENOX1	169.929	157.037	76.2531	121.111	118.068	18.111	10.2458	29.69
NM_006208	ENPP1	199.358	258.646	294.409	166.314	278.99	72.9765	62.1163	16.6579
NM_006208	ENPP1	165.698	278.006	311.262	180.665	250.701	89.1712	65.8221	17.6443
NM_006208	ENPP1	629.535	891.366	1118.02	610.063	852.552	403.389	296.756	96.6497
NM_001429	EP300	581.602	535.372	563.097	601.74	512.482	123.511	106.199	102.208
NM_001429	EP300	528.647	542.594	523.109	582.669	539.553	129.491	104.556	116.388
NM_020909	EPB41L5	439.141	323.562	303.974	271.853	309.015	38.3715	34.9584	25.1527
NM_004445	EPHB6	50.6748	40.7135	44.0151	51.3918	39.1318	39.9695	18.0418	17.9047
NM_000400	ERCC2	631.214	1058.16	391.918	405.806	886.914	433.183	158.082	181.108
NM_000400	ERCC2	621.184	1040.51	426.281	387.74	924.866	395.624	156.849	183.902
NM_017669	ERCC6L	583.188	673.172	747.981	774.043	457.079	154.498	115.748	14.1511
NM_153332	ERI1	1509.24	2715.84	2517.71	2927.69	2415.64	764.299	567.123	383.888
NM_018948	ERRFI1	6175.11	4944.71	7771.57	9712.12	4293.48	1366.38	1672.08	2055.17
NM_018948	ERRFI1	5542.49	4410.17	8004.36	8887.96	4020.96	1421.57	1794.31	2117.1
NM_012291	ESPL1	4322.63	3778.73	4255.29	4453.23	3077.54	616.804	698.331	62.7483
NM_012291	ESPL1	4188.91	3415.28	3969.62	4187.63	2761.5	586.318	634.844	91.5633
NM_018208	ETNK2	1526.95	1116.35	1467.83	2198.37	1265.25	320.785	235.209	162.981
NM_018208	ETNK2	95.8926	59.1793	95.5833	150.083	65.4143	17.301	13.2655	6.25084
NM_005238	ETS1	86.7723	150.785	122.818	168.471	336.261	39.3759	42.1929	87.3672
NM_005239	ETS2	690.807	1124.14	1080.66	1391.71	1100.66	256.348	353.96	315.375
NM_004956	ETV1	100.207	41.1258	117.76	65.5442	25.0806	9.25716	8.19279	6.15642
NM_004956	ETV1	97.2681	86.8986	168.661	159.218	44.1932	101.377	19.8826	8.76567
NM_014209	ETV2	391.03	716.979	644.923	414.113	513.36	213.652	140.81	159.746
NM_001166136	EVC2	66.9493	55.9717	53.1388	41.6665	34.6156	16.972	13.1243	19.8598
NM_003686	EXO1	2253.87	8194.04	7820.1	7422.8	5301.97	1291.15	859.179	43.2809
NM_003686	EXO1	2226.41	8188.81	8460.2	7724.03	5971.99	1363.4	938.581	34.3838
NM_003686	EXO1	2142.38	8343.57	8412.23	7118.81	5853.2	1326.42	913.58	36.2803
NM_003686	EXO1	2172.65	8248.58	8649.46	7967.88	5745.61	1255.39	935.411	39.4516
NM_003686	EXO1	2037.2	8139.99	8267.11	7672.06	5413.62	1276.03	896.462	54.9758
NM_003686	EXO1	2101.09	7723.75	7947.21	7187.34	5392.51	1178.24	954.074	22.6441
NM_003686	EXO1	2032.81	8518.79	8461.89	7466.29	5558.65	1323.18	931.369	51.5621
NM_003686	EXO1	1969.81	8130.66	8210.89	7495.68	5745.48	1312.22	912.005	44.8428
NM_003686	EXO1	2126.43	7812.55	8432.63	7188.78	5510.75	1287.91	990.092	48.6332
NM_014285	EXOSC2	482.272	897.514	895.576	1025.07	810.043	210.302	200.392	203.223
NM_014285	EXOSC2	514.526	943.68	901.729	1014.68	916.178	210.071	220.182	228.323
NM_014285	EXOSC2	1324.14	2848.57	2435.13	2932.36	2245.82	728.318	600.788	537.529
NM_181503	EXOSC8	10269	13756.1	14401.9	16966	13231.4	4379.82	3328.18	2048.68
NM_005033	EXOSC9	7576.45	9269.78	8007.99	7933.84	9916.02	3123.01	2070.14	1811.13
NM_005033	EXOSC9	7009.7	8544.98	7716.12	7822.31	9245.04	3086.44	2021.83	1634.08
NM_001439	EXTL2	252.446	314.738	328.577	393.694	262.983	167.507	64.6197	85.6214
NM_001439	EXTL2	250.742	344.273	315.812	380.812	282.593	171.895	86.2759	88.197
NM_001439	EXTL2	267.379	338.989	346.811	364.703	285.649	159.458	76.3499	96.0569
NM_001439	EXTL2	254.113	308.876	303.834	386.529	253.996	182.758	87.1723	93.1472
NM_001439	EXTL2	236.523	342.139	329.555	403.278	278.819	161.003	90.7568	89.7605
NM_001439	EXTL2	215.531	350.626	327.043	355.115	263.655	148.939	72.8057	82.9194
NM_001439	EXTL2	226.58	302.324	306.179	349.815	274.155	165.733	97.1299	89.8184
NM_001439	EXTL2	229.876	334.205	317.904	411.059	272.356	172.569	98.7629	90.2474
NM_001439	EXTL2	218.219	303.297	333.405	403.213	260.936	174.498	83.1791	100.071
NM_001444	FABP5	6498.02	18580.7	13844.2	11172.6	14806	5140.13	1611.16	2486.47
NM_001444	FABP5	9035.81	24888.2	18299.1	14791.4	19102.2	6535.33	2234.64	3522.31
NM_001444	FABP5	8464.61	22573.6	16665.4	14163.4	17199.8	7425.67	2309.34	3629.47
NM_001444	FABP5	3839.24	12010.3	9353.25	7187.25	11054.6	3967.52	1280.77	1870
NM_182705	FAM101B	937.546	2028.9	938.486	654.214	2103.41	58.0814	14.8567	5.56983
NM_138362	FAM104B	25.7437	34.4498	34.7627	33.4606	19.9798	9.19926	7.68723	5.82794
ENST00000588598	FAM108A1	59.6898	42.3118	47.0528	75.0068	56.9068	10.1191	18.0251	15.9998
NM_198947	FAM111B	573.518	3570.49	3776.59	3165.02	2187.98	537.777	180.452	5.36613
THC2523717	FAM118A	43.1491	40.9145	53.5545	68.7699	44.0144	17.0134	9.55342	7.07622
NM_052966	FAM129A	129.94	207.715	696.206	793.72	157.686	35.3709	51.1035	106.139
NM_032822	FAM136A	3670.2	5675.11	3838.13	4173.72	5454.16	2077.4	1620.91	1712.68
NM_032822	FAM136A	3566.39	5238.5	3548.49	3887.02	5434.12	2104.11	1629.79	1734.41
NM_032822	FAM136A	3662.77	5389.75	3641.63	3919.99	5311.06	1948.43	1550.39	1781.9
NM_032822	FAM136A	3602.69	5553.36	3572.19	4259.96	5287.47	2105.03	1674.73	1762.47
NM_032822	FAM136A	3635.17	5717.21	3687.9	4272.85	5568.65	2199.18	1710.11	1811.23
NM_032180	FAM161A	257.76	415.467	448.612	313.089	350.924	101.054	72.668	47.539
NM_032180	FAM161A	277.567	400.741	436.424	283.457	331.713	107.885	82.6354	31.3624
NM_001135032	FAM176A	270.971	486.006	389.238	433.104	456.732	116.88	64.6355	45.6815
NM_032181	FAM176A	1386.32	2329.93	1921.44	2013.97	2078	595.589	354.277	344.732
NM_032181	FAM176A	1329.22	2258.93	1912.72	1891.95	2224.01	518.674	354.351	357.683
NM_032181	FAM176A	1177.7	2024.15	1778.6	1877.78	2262.62	564.335	308.803	335.971
NM_032181	FAM176A	1178.81	2070.88	1614.93	1805.4	1968.82	495.577	295.728	340.652
NM_032181	FAM176A	1227.81	2343.75	1810.04	1981.93	2293.22	613.853	319.522	356.019
NM_032181	FAM176A	1254.37	2348.17	1863.14	1875.39	2264.33	599.874	332.434	373.971
NM_032181	FAM176A	1185.54	2151.61	1597.59	1881.72	2170.03	642.615	320.15	382.557
NM_032181	FAM176A	1177.18	2166.74	1675.75	1924.83	2165.18	564.142	336.976	381.456
NM_032181	FAM176A	1181.91	2142.52	1718.06	1965.42	2158.57	528.078	338.243	404.298
NM_032181	FAM176A	1238.18	2225.12	1817.45	1901.42	2359.25	603.836	352.89	451.656
NM_001136123	FAM178A	40.7183	55.7252	81.2597	121.731	30.6245	11.3196	14.0479	30.2462
NM_012135	FAM50B	1265.45	615.74	792.058	950.991	693.677	234.741	278.863	448.066
NM_138419	FAM54A	1338.45	1856.82	1934.39	2811.74	1378.42	444.729	486.497	84.1467
NM_001195228	FAM64A	1776.9	1406.1	2457.65	3289.33	1187.97	180.676	168.019	13.1015
NM_024519	FAM65A	3898.41	4490.37	3976.89	3856.45	3631.13	1427.94	1782.76	1615.74
NM_015864	FAM65B	119.087	30.5522	122.966	203.906	80.3218	9.49242	12.8659	7.63158
NM_001123168	FAM72A	1732.98	1411.11	1012.11	2036.04	834.892	236.845	188.946	50.5065
NM_207418	FAM72D	2520	1904.5	1535.99	3450.84	950.131	292.802	287.347	109.619
NM_144664	FAM76B	674.454	797.59	857.346	964.829	898.185	276.413	270.225	183.863
NM_145269	FAM92A1	1698.9	2876.29	2339.88	2137.91	2678.43	1128.41	770.142	603.246
NM_205849	FAM9B	114.182	82.5339	89.7685	177.088	47.2611	9.64543	9.81659	16.8599
NM_001018112	FANCA	250.034	364.258	222.727	239.113	375.242	116.4	36.9555	7.36936
NM_000135	FANCA	666.153	1260.45	1724.03	1347.35	865.499	334.608	265.992	7.45859
NM_000135	FANCA	634.614	1363.88	1655.14	1279.93	805.147	328.837	253.585	22.8855
NM_001018112	FANCA	273.449	513.758	493.588	478.208	494.237	198.272	111.534	30.1946
NM_000135	FANCA	646.655	1323.25	1716.11	1218.64	873.304	328.287	271.86	8.61485
NM_001018112	FANCA	262.226	448.628	428.543	458.325	468.512	179.194	111.815	12.106
NM_000135	FANCA	605.101	1318.58	1617.56	1210.3	821.31	324.692	266.508	13.3778
NM_000135	FANCA	597.769	1249.21	1561.81	1217.3	805.517	326.364	264.481	7.55368
NM_000135	FANCA	634.543	1257.17	1761.06	1270.37	857.112	332.333	285.506	6.15384
NM_000135	FANCA	649.441	1349.44	1722.15	1215.69	863.092	354.486	296.322	10.0484
NM_000135	FANCA	580.462	1353.87	1592.75	1281.18	853.905	316.858	273.421	27.6908
NM_000135	FANCA	586.519	1312.54	1592.75	1214.02	835.428	293.961	280.307	8.16485
NM_000135	FANCA	615.387	1281.27	1846.48	1289.02	894.214	349.251	303.911	17.8759
NM_001243744	FANCC	107.979	51.3103	59.0503	35.6223	48.3094	15.5596	7.12684	5.3249
NM_001018115	FANCD2	644.016	743.663	972.317	772.085	640.018	231.808	208.851	7.00034
NM_001018115	FANCD2	533.511	554.011	855.483	877.816	552.438	220.605	176.049	19.4268
NM_001018115	FANCD2	671.508	692.048	956.961	886.352	652.618	230.093	239.953	7.22917
NM_021922	FANCE	4736.72	5495.55	4419.88	4347.69	3958.29	1322.39	1178.66	1195.33
NM_021922	FANCE	3768.33	4484.72	4061.69	3768.68	3653.46	1065.6	1189.24	1223.32
NM_004629	FANCG	5446.29	7448.29	9003.51	7011.48	6333.58	2437.44	1870.79	371.515
NM_004629	FANCG	5218.81	7703.02	8380.42	7057.78	6251.78	2201.95	1908.32	375.209
NM_018193	FANCI	5017.62	7927.48	11891.1	9278.98	5917.52	2277.44	2249.13	201.747
NM_145235	FANK1	102.093	88.2953	73.6715	77.834	77.5516	41.5361	27.2717	31.5658
NM_145235	FANK1	119.595	92.1846	74.3187	78.9664	70.0095	27.1569	32.5121	52.9485
NM_018099	FAR2	92.5208	109.307	100.865	103.332	115.952	40.2172	15.4902	43.1076
NM_001008781	FAT3	165.976	219.9	217.746	199.445	195.515	120.887	80.1108	81.2174
NM_001436	FBL	74520.7	115066	91869	75696.9	100771	55652.2	24018	23916.8
NM_001436	FBL	69125.9	109468	87705.2	81934.6	100268	53313	26039.7	25968.5
NM_006329	FBLN5	1702.58	1102.55	382.202	319.261	1296.3	235.083	115.162	128.801
NM_006329	FBLN5	1387.44	890.557	317.051	279.979	1134.94	209.826	125.392	113.031
NM_000138	FBN1	74.5003	90.8438	102.721	40.5822	92.7081	6.9506	8.35841	6.32743
NM_000138	FBN1	81.257	93.0958	98.3346	38.3832	101.508	7.89415	14.3635	7.23306
NM_024907	FBXO17	422.288	610.021	503.686	539.877	413.365	59.4526	20.2365	37.2278
NM_024907	FBXO17	438.967	500.047	446.709	583.258	438.686	205.097	40.2597	40.8397
NM_024907	FBXO17	454.88	598.371	484.117	524.823	449.213	68.5119	26.9155	42.6881
NM_024907	FBXO17	474.413	543.149	479.697	614.971	444.476	45.8032	21.5283	63.8241
NM_024907	FBXO17	410.552	514.768	477.187	599.977	406.152	51.0731	27.3979	44.984
NM_024907	FBXO17	457.824	544.209	504.606	618.069	421.584	54.3403	47.2954	38.6115
NM_024907	FBXO17	449.589	560.854	505.163	580.731	447.744	63.511	37.6361	51.8209
NM_024907	FBXO17	412.944	535.639	479.045	607.386	434.409	51.1518	29.0421	60.2586
NM_024907	FBXO17	401.482	506.511	456.225	513.749	458.492	67.705	35.0209	51.9214
NM_024907	FBXO17	450.968	525.235	476.955	577.383	427.849	60.0207	35.2702	66.7305
NM_174899	FBXO36	47.8323	33.4492	48.5138	63.4166	31.3793	14.9223	9.23362	42.9959
NM_001142522	FBXO5	2033.61	5239.79	4989.09	5751.12	3403.57	453.606	252.269	68.028
NM_001142522	FBXO5	2119.18	5113.73	5348.48	5841.79	3212.04	471.972	263.221	61.2882
NM_001161357	FCHO1	667.846	843.902	594.562	726.25	973.008	220.758	249.603	167.691
NM_001134999	FERMT2	3533.72	3162.59	3193.85	3389.49	5447.1	797.602	477.491	478.63
NM_001135000	FERMT2	191.897	224.403	181.624	185.699	351.035	101.526	55.5136	49.4049
NM_023110	FGFR1	345.021	652.955	461.738	456.595	629.638	57.07	31.065	14.7837
NM_023110	FGFR1	304.544	799.667	565.462	627.242	584.569	47.1859	46.9792	35.0765
NM_001174066	FGFR1	169.105	338.645	311.583	344.094	338.101	51.7351	42.0184	33.6258
NM_001004356	FGFRL1	2099.25	2231.36	1949.18	1395.98	2815.3	783.104	412.898	257.419
NM_001004356	FGFRL1	2046.2	2123.36	1819.63	1381.83	2975.41	750.397	419.823	228.238
NM_203371	FIBIN	174.869	79.3197	69.0078	39.5651	36.1368	7.78306	9.32021	6.79415
ENST00000333129	FIGN	252.723	170.126	157.026	118.385	129.319	69.2745	51.1216	32.1668
NM_144997	FLCN	49.6312	33.3721	48.0301	48.2531	39.1211	14.5612	14.4957	31.8007
NR_039985	FLJ22447	190.103	1677.49	3237.23	2036.33	628.856	15.1616	207.178	53.7977
NR_109825	FLJ42709	237.547	157.442	121.61	176.214	256.665	10.1044	8.05756	10.4184
AK127589	FLJ45684	424.603	510.347	618.477	633.884	877.401	63.7494	184.466	138.738
NM_005803	FLOT1	5299.36	4412.24	7498.28	9378.99	4743.29	1942.85	3218.37	2050.46
NM_020066	FMN2	85.7287	30.1837	58.0823	63.379	84.5062	6.23937	7.44402	5.65507
NM_020066	FMN2	39.8633	37.076	52.4962	56.7672	37.7925	12.0898	10.4224	8.82402
NM_020066	FMN2	44.193	19.989	40.9899	52.6175	23.3958	6.09153	7.35104	5.86944
NM_005892	FMNL1	425.884	161.789	189.859	220.658	228.545	14.1554	16.3769	23.9016
NM_005892	FMNL1	185.698	97.3415	77.8705	84.1088	117.924	31.1558	12.5648	26.7284
NM_054034	FN1	4142.59	3049.1	2872.88	2558.78	3932.26	367.185	170.561	121.338
NM_054034	FN1	3737.89	2935.69	2696.38	2341.58	3952.3	365.249	215.095	124.492
NM_016725	FOLR1	606.435	618.656	692.937	1049.64	604.928	262.303	267.163	284.039
NM_000804	FOLR3	50.7063	39.9085	36.8347	35.7657	63.5474	29.9921	14.7139	9.3664
NM_001453	FOXC1	1111.49	1429.41	1190.24	1659.25	1595.16	482.305	570.689	388.15
NM_001453	FOXC1	1132.55	1473.49	1252.54	1638.97	1469.12	565.817	576.916	375.207
NM_005251	FOXC2	199.629	196.51	288.092	233.476	263.967	37.9094	61.5863	49.0737
NM_005251	FOXC2	243.317	190.128	304.021	229.623	257.94	34.1506	55.2265	64.3712
NM_001452	FOXF2	368.067	341.958	306.265	315.733	364.583	42.0347	51.6464	55.7401
NM_001452	FOXF2	389.828	372.607	258.633	344.276	369.901	49.1762	43.8594	57.906
NM_001452	FOXF2	402.088	361.397	283.936	307.984	382.796	57.0934	52.2492	77.7763
NM_001452	FOXF2	376.733	304.082	284.546	271.024	355.107	56.5242	50.6726	90.419
NM_001452	FOXF2	419.107	380.04	281.98	313.663	386.248	58.9957	57.2374	77.7095
NM_001452	FOXF2	373.342	324.388	241.468	318.598	400.54	51.1454	45.0004	62.3338
NM_001452	FOXF2	403.439	363.11	268.762	291.689	394.142	58.9516	52.715	76.7856
NM_001452	FOXF2	381.504	347.741	253.802	301.76	391.582	46.4819	60.1843	63.8656
NM_001452	FOXF2	356.956	330.992	262.069	289.441	413.514	54.905	65.2779	80.5203
NM_001452	FOXF2	361.659	364.802	260.291	310.876	371.738	65.0678	45.6642	65.0427
NM_005250	FOXL1	865.25	994.114	2472.81	1871.14	577.215	168.096	316.936	219.073
NM_202002	FOXM1	4629.36	5421.35	7874.18	9324.03	3833.51	1470.32	1549.69	19.4341
NM_202002	FOXM1	4891.46	5282.83	7106.27	8518.04	3843.72	1541.05	1519.28	7.18866
NM_033260	FOXQ1	7003.17	2787.16	4118.96	5923.97	2708.08	209.699	487.517	775.809
NM_024955	FOXRED2	790.026	1541.99	2042.43	2280.76	1008.16	419.632	313.961	215.445
NM_002029	FPR1	4691.12	4149.1	2977.93	2768.9	4928.65	24.9024	16.0467	20.2984
NM_002029	FPR1	5375.74	4193.65	3199.19	2999.89	5028.73	29.1956	18.2434	24.7405
NM_174938	FRMD3	1062.13	535.058	356.37	273.247	753.499	49.9523	105.521	47.3996
NM_174938	FRMD3	678.262	398.986	267.421	235.633	613.308	48.0889	106.886	43.6497
NM_001244959	FRMD3	87.1285	66.4546	38.4137	30.1396	108.995	13.4143	8.03614	12.5202
ENST00000602645	FRY	82.0268	30.126	64.5068	200.959	44.4476	34.8479	10.5374	12.0907
NM_001145313	FSD1L	76.0542	73.9486	63.9982	55.8311	87.0561	24.6883	22.0568	48.7105
NM_007085	FSTL1	15922.9	30478.7	30983.1	29744.5	22087.3	7023.99	8446.95	6527.42
NM_007085	FSTL1	14961	27846.8	28559.2	27829.6	22263	7032.31	9024.87	6979.65
NM_002033	FUT4	102.245	120.355	150.201	195.981	125.116	12.923	9.90324	21.585
NM_002033	FUT4	105.989	143.141	169.046	179.869	109.987	33.915	7.69231	18.5506
NM_012193	FZD4	181.574	263.833	294.848	351.217	200.084	83.3745	61.4145	63.1619
NM_012193	FZD4	191.773	288.954	354.034	448.081	205.34	85.5842	67.5643	59.3408
NM_003507	FZD7	362.451	466.534	627.723	633.244	417.016	117.578	77.9793	52.9862
NM_003507	FZD7	314.543	478.227	741.517	612.489	375.875	130.543	90.2308	74.162
NM_016263	FZR1	2128.75	1446.77	1429.01	1656.42	1122.25	590.496	489.086	478.294
NM_016263	FZR1	2432.6	1591.72	1485.34	1943.56	1223.84	672.65	562.304	570.296
NM_000807	GABRA2	32.6132	57.9795	43.8098	46.4718	41.0155	9.47099	8.63347	21.6266
NM_000807	GABRA2	21.2048	57.3124	55.3783	38.7414	40.6629	7.59226	7.24044	37.8379
NM_015973	GAL	14.8922	19.3217	13.8649	16.1012	25.9353	5.96532	7.2756	5.42151
NM_000154	GALK1	1279.17	1768.09	1900.35	1297.89	1511.1	543.91	375.284	420.565
NM_000154	GALK1	1180.95	1746.92	2004.5	1396.99	1526.01	527.445	418.108	396.871
NM_054110	GALNTL2	3897.39	239.152	768.402	784.299	662.591	20.0112	41.2645	91.6199
NM_018983	GAR1	12515.8	17363.1	12581.5	18960.1	20608.5	5506.46	5197.67	6627
NM_018983	GAR1	11715.3	17034.7	12114.2	17529	20419.6	5509.49	5361.56	6925.64
NM_002048	GAS1	1116.36	978.769	1799.7	1689.55	507.053	64.5305	69.658	104.89
NM_002048	GAS1	1106.08	901.919	1753.93	1680.7	500.886	55.2961	69.0617	89.5782
NM_139285	GAS2L2	50.0177	46.5499	54.4542	70.9043	43.6669	15.2738	16.1975	19.7299
NM_001145661	GATA2	60.907	116.118	172.88	151.087	71.618	9.20486	9.7872	15.0398
NM_001145661	GATA2	47.222	108.269	124.022	169.767	89.1407	17.8596	10.5133	19.4332
NM_017660	GATAD2A	820.367	1373.13	775.887	999.826	1205.55	342.926	330.312	368.145
NM_004120	GBP2	701.344	392.194	223.947	320.553	480.733	129.532	80.9632	64.5736
NM_002054	GCG	35.1754	56.8547	47.7559	73.9993	130.888	23.2749	17.4568	17.4478
NM_001097634	GCNT1	526.925	614.026	778.795	573.91	401.498	155.601	157.806	276.567
NM_001097634	GCNT1	567.079	648.237	778.32	573.64	406.79	162.266	176.183	288.029
NM_001491	GCNT2	59.2932	49.791	50.5502	64.5136	37.9091	22.6273	8.95962	18.0352
NM_004293	GDA	45.4729	109.846	213.553	312.877	66.61	20.0199	7.61164	31.8959
NM_024307	GDPD3	45.3145	32.8127	40.0995	39.4093	68.4204	44.1537	13.8755	6.07312
NM_005261	GEM	123.678	177.801	214.767	536.427	98.7754	27.4398	25.6052	17.5297
NM_005261	GEM	136.773	192.205	234.244	581.448	133.85	42.7678	36.4391	16.462
NM_003616	GEMIN2	52.2449	34.2619	33.8083	62.7863	29.8429	10.2238	9.37927	14.7619
NM_015721	GEMIN4	2750.93	4253.51	3585.74	4381.86	4508.63	1310.82	1324.25	1590.62
NM_005110	GFPT2	5382.63	14917	14971.2	14300.8	11170.7	838.078	518.175	784.596
NM_001099781	GGT5	7585.1	5930.81	2053.92	1131.15	5431.59	745.597	180.673	118.36
NM_001099781	GGT5	7309.95	5424.29	2039.96	1104.51	5231.79	703.441	212.494	106.045
NM_016095	GINS2	2667.03	8000.42	6468.55	4899.69	4591.03	1365.55	635.578	11.8075
NM_016095	GINS2	2569.08	6903.78	6517.09	4672.42	4504.75	1342.1	678.586	12.5694
NM_016095	GINS2	2669.62	7842.16	6562.62	5164.31	4306.72	1349.02	713.558	6.65628
NM_016095	GINS2	2311.05	6761.13	6101.82	4693.59	4497.97	1240.13	622.403	15.1558
NM_016095	GINS2	2413.77	7308.9	6409.35	4488.94	4391.16	1422.87	670.788	22.6674
NM_016095	GINS2	2174.48	6860.91	5886.91	4477.65	3951.76	1213.19	616.195	21.7702
NM_016095	GINS2	2326.75	7592.91	6609.93	4836.2	4399.6	1297.27	666.306	9.77094
NM_016095	GINS2	2265.21	7572.48	6105.87	4281.09	4273.96	1361.41	649.644	10.7383
NM_016095	GINS2	2221.65	7079.07	5645.55	3890.77	4230.63	1284.5	640.277	8.2623
NM_016095	GINS2	2232.73	7399.04	6207.41	4284.61	4267.96	1365.78	664.03	8.8953
NM_005497	GJC1	4662.31	8900.17	9812.91	8335.55	6743.82	1903.87	1804.8	1193.16
NM_005497	GJC1	4670.81	8636.95	10456.6	8272.48	7033.45	2024.95	1923.35	1168.65
NM_015554	GLCE	501.881	517.014	606.535	474.572	515.563	235.641	232.29	108.113
NM_005270	GLI2	23.444	25.8672	20.6075	33.3819	25.0851	6.09053	7.35365	5.5489
NM_147193	GLIS1	2804.58	677.11	1223.96	691.976	607.587	75.1062	35.8223	54.925
ENST00000467497	GLIS3	20.5658	18.08	45.142	44.1601	22.3512	7.76311	9.02492	10.9757
NM_053274	GLMN	373.445	438.425	335.719	440.452	579.886	245.458	128.082	126.094
NM_053274	GLMN	356.166	493.913	369.383	401.973	583.034	237.244	142.618	105.299
ENST00000262441	GLP2R	566.066	501.625	1270.59	1192.51	465.692	68.3444	65.2185	30.5846
ENST00000262441	GLP2R	509.161	480.452	1216.49	1133.26	427.891	65.4942	91.0852	39.2752
NM_005271	GLUD1	6330.87	5652.98	7063.53	7922.39	5792.34	2643.46	2185.89	2979.61
NM_005271	GLUD1	7103.53	6348.22	7375.57	7726.11	6227.02	2963.74	2395.43	3034.1
NM_012084	GLUD2	2552.82	2476.47	2604.27	2454.19	1997.83	1165.54	746.627	763.402
NM_012084	GLUD2	1956.47	1875.27	2253.76	2072.24	1813.77	1126.06	729.071	654.546
NM_002073	GNAZ	103.962	163.693	673.531	326.584	103.729	30.3514	107.891	28.1389
NM_002073	GNAZ	117.907	151.603	640.693	358.675	87.4215	22.0002	118.46	33.3978
NM_002075	GNB3	51.6904	68.635	62.3087	46.9087	98.8097	15.1994	7.42085	6.76032
NM_002075	GNB3	46.9265	76.0824	48.0516	53.3851	99.4879	20.1639	7.95519	17.6305
NM_004126	GNG11	19013.2	17518.7	19203.2	21545.9	21631.3	9565.87	6845.53	5254.24
NM_004126	GNG11	18792	17512.3	19809.1	21797.7	22075.8	9860.26	7315.71	5427.56
NM_004126	GNG11	17527.9	16445.2	19367.6	20611.3	21266.3	9659.84	6935.36	5079.76
NM_004126	GNG11	17427.3	16819.7	19254.1	20535.9	21487.7	9492.47	7105.27	5073.86
NM_004126	GNG11	16661.1	16641.3	18845.2	21167.3	21782.7	9286.19	7168.39	5631.76
NM_004126	GNG11	17046.2	16089.7	17940.2	20335.9	20673.3	9298.34	6967.76	4692.44
NM_004126	GNG11	17262.9	16662	18914.1	20873.8	21763.7	9182.05	7342.13	5089.13
NM_004126	GNG11	17774	15955.3	19501.9	20796	20828.2	9304.57	7283.9	5459.28
NM_004126	GNG11	17037.2	15885.4	18854.5	20302.2	21877.2	9089.51	7253.75	5284.03
NM_004126	GNG11	17030.1	15236.2	19332.3	20441.1	20931.5	9020	7080.47	5276.19
NM_001098722	GNG4	65.0167	46.6229	44.7181	37.9671	81.1951	25.4305	8.04199	6.16387
NM_005275	GNL1	295.237	414.823	494.014	840.427	391.161	69.8558	139.54	238.219
NM_014366	GNL3	6657.74	8009.27	7464.92	10054.7	8510.25	2935.1	2722.41	4270.38
NM_006433	GNLY	243.604	213.328	226.356	129.237	331.278	7.82841	10.4708	6.93209
NM_006433	GNLY	267.749	243.372	279.109	120.013	341.994	13.4799	7.62098	5.81923
NM_198066	GNPNAT1	4978.13	6815.19	4662.26	5569.54	8331.84	2485.02	1929.06	2318.47
NM_178332	GNRH2	19.9649	30.6428	21.0305	21.883	23.6436	14.3913	8.66566	6.62159
ENST00000369425	GPAM	425.459	321.847	394.8	254.201	264.311	55.3213	94.0045	59.9839
NM_020918	GPAM	4120.38	4880.51	4873.61	4884.34	3186.35	872.956	872.226	984.377
NM_020918	GPAM	4479.12	5382.76	4940.93	4848.07	3330.88	855.276	927.051	929.509
NM_005708	GPC6	1235.75	609.593	336.531	174.797	1017.16	321.637	86.5448	66.0995
NM_001039966	GPER	289.208	183.048	286.151	549.055	151.45	148.762	56.8285	27.9868
NM_001039966	GPER	106.293	87.101	118.913	161.815	101.431	52.2095	33.1705	34.3329
NM_001039966	GPER	686.714	400.343	603.026	1229.65	314.007	323.493	135.509	105.695
NM_001039966	GPER	602.672	319.669	453.057	636.903	271.939	304.475	127.165	99.0335
NM_001099652	GPR137C	34.8347	99.9193	227.842	160.67	39.551	6.96427	8.08521	6.22028
NM_001079858	GPR64	134.799	95.5748	200.291	138.95	117.13	54.5494	23.0901	16.9751
NM_001079858	GPR64	1083.44	795.892	1522.57	1085.12	1230.39	525.687	328.659	159.332
NM_003485	GPR68	1729.66	843.618	695.762	513.566	747.56	228.967	236.647	86.8579
ENST00000482723	GPRC5C	26.5698	22.5447	27.0538	34.6769	40.4121	29.0249	8.99922	8.11794
NM_052899	GPRIN1	1003.86	1987.33	1449.99	1424.82	1374.4	412.503	248.719	272.553
NM_001008397	GPX8	3073.74	3865.55	3138.77	4052.98	3325.65	1387.24	528.864	501.472
NM_001008397	GPX8	3107.86	3848.39	3234.73	3960.05	3294.11	1414.98	567.622	539.701
NM_001008397	GPX8	3019.64	3883.27	3173.86	3955.49	3228.53	1429.64	563.641	547.496
NM_001008397	GPX8	2786.25	3325.4	2934.07	3882.76	3146.06	1375.83	523.787	519.868
NM_001008397	GPX8	2909.45	3685.24	3110.22	4083.07	3162.05	1349.06	563.69	491.825
NM_001008397	GPX8	2863.92	3752.94	3155.41	4262.68	3243.02	1440.2	560.626	535.183
NM_001008397	GPX8	2965.13	3637.31	3340	4195.42	3169.27	1439.04	583.084	518.976
NM_001008397	GPX8	2856.11	3816.02	3181.69	4347.43	3062.03	1328.94	565	512.084
NM_001008397	GPX8	2662	3423.57	3119.16	3841.85	3009.09	1305.54	536.644	498.701
NM_001008397	GPX8	2770.55	3794.73	3066.82	4066.04	3255.25	1389.17	599.894	520.759
NM_001008397	GPX8	3308.38	3444.51	3050.87	3165.69	2908.36	1098.6	661.218	608.505
NM_001001555	GRB10	5304.61	6563.13	4283.68	3812.26	7277.46	1033.27	1371.77	1475.37
NM_001001555	GRB10	5258.1	6616.12	4225.32	3633.97	6653.43	1047.98	1337.04	1489.99
NM_001001555	GRB10	3040.62	4395.94	3077.37	2630.21	4432.65	1163.94	1169.88	1651.59
NM_001001555	GRB10	2861.62	4084.85	3083.66	2691.7	4256.4	1201.77	1135.47	1572.1
NM_001001555	GRB10	2653.74	4028.47	2970.34	2622.11	4073.25	1221.48	1203.62	1610.87
NM_001001555	GRB10	2929.83	4498.88	3115.51	2716.49	4137.02	1280.21	1210.47	1623.42
NM_001001555	GRB10	2685.36	4256.9	2970.22	2674.65	4422.23	1262.63	1116.7	1579.26
NM_001001555	GRB10	2794.34	3923.3	2687.79	2508.68	4251.39	1094.37	1204.19	1500.07
NM_001001555	GRB10	2876.28	4200.49	2932.01	2532.87	4147.21	1223.12	1187.4	1595.79
NM_001001555	GRB10	2449.78	4204.61	2867.22	2703.41	4191.41	1184.57	1117.73	1581.71
NM_001001555	GRB10	2714.85	4259.49	3028.22	2491.35	4169.02	1218.49	1123.47	1552.18
NM_001142966	GREB1L	33.303	51.799	66.7556	37.1099	43.7198	27.2289	13.2296	13.096
NM_001142966	GREB1L	38.1568	46.7491	41.0165	48.0062	42.2978	28.2986	16.0969	11.7424
NM_001142966	GREB1L	39.9536	54.424	48.2707	41.6651	50.9626	24.1481	8.89608	18.2461
NM_001142966	GREB1L	32.3109	37.867	65.2132	48.4269	44.8477	30.8938	15.0457	12.4349
NM_001142966	GREB1L	18.292	37.2062	66.918	36.0261	26.7413	25.0002	7.79998	8.71708
NM_001142966	GREB1L	32.2714	41.8038	70.9228	58.9731	48.2979	15.7305	14.1663	17.7872
NM_022469	GREM2	372.994	178.542	427.206	518.481	476.012	6.53387	7.70379	12.22
NM_001004105	GRK6	1003.99	578.958	735.751	936.388	787.516	234.121	239.431	183.74
NM_002082	GRK6	2039.08	1074.55	1631.88	1728.27	1478.42	464.922	453.087	326.891
NM_001004105	GRK6	1003.43	544.352	736.589	772.814	702.244	271.941	245.757	187.288
NM_002082	GRK6	2145.51	1093.82	1544.73	1857.73	1565.26	525.159	535.899	324.976
NM_031289	GSG1	350.922	293.135	787.391	688.809	256.819	52.9582	75.435	46.8325
NM_001080554	GSG1	238.138	261.515	608.85	589.629	266.598	59.6678	61.8087	46.075
NM_031965	GSG2	210.513	299.762	385.405	480.223	254.778	78.8466	108.168	8.72635
NM_001512	GSTA4	692.407	625.166	772.805	817.747	702.418	267.603	127.512	106.873
NM_001512	GSTA4	726.97	541.849	804.061	759.575	774.788	230.341	112.314	103.613
NM_001512	GSTA4	842.796	629.953	852.343	909.03	857.126	264.603	134.689	108.308
NM_001512	GSTA4	778.727	569.66	820.393	837.338	858.068	253.479	124.549	125.713
NM_001512	GSTA4	821.99	563.033	790.04	819.188	840.667	256.439	128.442	101.462
NM_001512	GSTA4	340.843	263.45	367.952	371.556	343.397	105.376	62.0824	58.7046
NM_001512	GSTA4	801.275	532.096	848.467	832.668	838.896	259.085	134.51	115.194
NM_001512	GSTA4	725.968	571.587	888.35	852.287	831.278	264.99	151.921	119.088
NM_001512	GSTA4	802.721	583.028	875.727	872.356	895.273	259.419	160.202	106.773
NM_001512	GSTA4	826.698	610.028	892	886.354	810.545	263.874	172.136	105.148
NM_001512	GSTA4	271.298	249.214	379.379	351.732	328.291	107.722	72.8627	56.4225
NM_001512	GSTA4	660.153	492.103	835.365	836.604	787.96	222.046	146.667	119.104
NM_001042490	GTF2H2D	2509.29	3141.74	2416.84	2528.11	2837.63	1585.91	989.383	881.641
NM_001042490	GTF2H2D	2475.94	3045.38	2518.38	2472.6	2857.85	1576.89	1084.52	1018.17
NM_001206774	GTF3C3	33.3585	27.0386	29.4518	28.8073	26.9893	10.1154	15.394	6.38493
NM_012227	GTPBP6	443.214	526.266	403.884	339.787	479.514	281.577	128.093	160.767
NM_016426	GTSE1	3876.17	2687.19	3870.65	6208.23	1879.63	517.649	566.926	13.973
NM_001080393	GXYLT2	183.268	237.816	211.505	184.757	241.034	86.457	48.2647	62.5151
NM_033423	GZMH	31.7057	23.8344	42.1821	32.8175	19.6678	8.31872	9.08255	20.5119
NR_026991	H1FX-AS1	382.709	101.554	339.185	122.834	91.2378	9.28343	22.4077	10.522
NM_177925	H2AFJ	67.3916	48.9224	72.1865	61.4673	52.9613	26.7375	23.9359	7.2368
NM_138635	H2AFV	40.8237	66.2473	82.2203	81.863	68.5489	9.64995	17.6477	7.52574
NM_002106	H2AFZ	49611.4	70403.8	76592.9	75738.3	56372.7	31009.7	24138.1	8665.65
NM_004285	H6PD	64.8682	48.9491	44.6212	41.0983	67.5011	8.23286	9.63835	7.49532
NM_004285	H6PD	60.626	54.5816	44.253	32.2796	43.0384	7.77073	8.93663	6.89901
NM_014282	HABP4	1286.07	1857.25	1148.54	1247.92	2115.04	491.38	281.994	560.476
NM_014282	HABP4	1380.97	1866.25	1101.29	1307.24	2074.29	493.239	316.002	504.165
NM_001523	HAS1	76.1456	117.86	205.051	242.672	116.763	33.1934	10.574	8.45427
NM_005328	HAS2	419.106	215.929	298.871	154.97	155.077	7.87756	9.53846	7.14374
NM_005328	HAS2	416.903	209.94	281.249	165.756	124.459	6.37819	7.74871	5.82592
NM_005328	HAS2	426.882	215.432	272.38	165.211	344.213	8.48381	9.84076	7.41231
NM_005328	HAS2	424.865	234.619	288.923	155.236	128.499	6.7228	8.20103	6.15925
NM_005328	HAS2	423.026	220.68	306.091	193.22	122.884	6.63793	7.92328	5.95374
NM_005328	HAS2	452.376	222.862	274.838	149.787	121.418	6.92581	8.23654	6.28356
NM_005328	HAS2	396.457	196.164	264.523	157.535	128.667	7.69452	9.19473	6.89451
NM_005328	HAS2	390.776	201.984	269.646	157.575	115.335	7.1066	8.26717	6.31482
NM_005328	HAS2	416.068	219.4	275.636	161.482	135.354	7.23944	8.64759	47.419
NM_005328	HAS2	450.195	202.454	307.851	174.466	101.326	7.62201	9.07227	6.70614
NR_002835	HAS2-AS1	43.5507	65.0173	92.7666	79.9003	27.8714	8.32584	10.1875	7.54526
NM_024511	HAUS3	133.578	220.727	220.214	234.418	153.701	39.5809	48.4186	6.71552
ENST00000380496	HAUS6	94.5698	90.29	84.436	63.8767	83.9124	13.0439	24.9004	7.58
NM_017645	HAUS6	1271.4	2154.74	1709.38	1876.54	2185.2	496.244	578.893	329.526
NM_017518	HAUS7	765.368	1315.03	897.171	835.3	1030.11	306.558	152.607	147.369
NM_017518	HAUS7	197.222	422.492	270.231	290.874	309.271	111.006	78.3793	72.8717
NM_033417	HAUS8	3633.72	7796.13	7537.32	10018.9	4695.75	1440.08	1572.98	179.405
NM_033417	HAUS8	352.664	731.36	692.873	952.588	531.681	159.414	162.033	20.3599
NM_001145207	HBS1L	40.0299	90.0479	78.1071	177.609	90.4972	25.316	19.7614	18.5575
NM_005335	HCLS1	150.757	217.51	219.851	466.51	222.267	70.7417	49.2766	60.1519
NM_005335	HCLS1	157.099	224.946	218.289	447.381	218.194	77.7431	66.0521	62.6283
NM_020760	HECW2	42.5926	48.6027	74.0446	61.5747	81.3687	6.20236	7.45879	17.0425
NM_014799	HEPH	42.2103	45.1714	44.2088	119.403	96.4406	38.7534	10.8681	17.613
NM_004667	HERC2	87.2882	108.164	118.074	100.025	96.7603	37.2575	42.7464	27.2689
NM_004667	HERC2	771.269	830.738	666.431	481.056	689.65	375.819	233.596	181.838
ENST00000563904	HERC2P4	28.8764	23.4987	24.7926	29.1006	27.7044	7.64594	20.7377	6.72197
NM_021170	HES4	16878.7	52882.1	61767	44391.7	51063.3	19882.3	8035.99	4808.71
NM_001040708	HEY1	441.837	591.606	507.576	541.947	361.925	48.5901	20.8718	16.5897
NM_001040708	HEY1	416.283	597.582	511.457	521.874	356.811	41.9914	31.9288	33.0536
NM_002729	HHEX	45.4419	49.4594	43.4201	48.6024	38.7116	7.49427	8.92067	6.62782
NM_002729	HHEX	29.6013	46.0626	36.0175	40.5362	43.6298	8.24157	9.60444	7.35428
NM_022475	HHIP	37.7463	30.0465	30.5558	59.3002	28.9378	5.87658	7.12041	5.3326
NM_022475	HHIP	34.6544	36.1488	45.4732	51.0775	29.7874	8.76737	7.18149	5.35548
NM_024746	HHIPL2	83.0884	94.5008	79.4569	130.627	39.3361	18.0068	8.77156	11.0621
NM_022740	HIPK2	1554.55	1060.85	920.07	554.599	1459.48	384.121	233.859	204.527
NM_022740	HIPK2	819.523	511.501	473.565	301.47	699.937	212.252	128.197	140.973
NM_022740	HIPK2	1248.88	936.005	783.106	504.897	1455.2	366.48	236.667	238.871
NM_003609	HIRIP3	521.533	713.404	827.569	723.605	613.445	242.396	268.594	96.4454
NM_003609	HIRIP3	5844.86	8026.9	10175.9	9477.79	5907.06	2789.18	2890.41	1678.61
NM_005325	HIST1H1A	8633.33	13693	10732.3	6064.02	6579.6	2242.73	937.07	112.954
NM_005325	HIST1H1A	9514.69	14036.2	10495.1	6068.45	6627.45	2267.4	938.277	104.819
NM_005322	HIST1H1B	1118.24	990.605	806.666	592.074	594.817	310.731	277.695	11.7722
NM_003511	HIST1H2AL	287.838	315.202	256.328	466.644	187.758	86.8984	65.5723	24.5924
NM_003522	HIST1H2BF	347.621	436.338	230.514	191.202	177.421	75.1664	45.7745	30.3408
NM_003537	HIST1H3B	5126.91	6233.43	5468.52	4868.92	2759.24	1042.27	1039.76	221.543
NM_003537	HIST1H3B	5249.99	5888.99	5188.16	5267.9	3131.78	1268.61	1235.4	322.027
NM_003538	HIST1H4A	85.1176	104.786	131.536	214.457	58.3422	25.9491	18.2202	6.34281
NM_003544	HIST1H4B	6683.14	8706.08	7321.06	5623.7	5829.28	2568.29	2067.83	1280.82
NM_003542	HIST1H4C	163870	208854	189968	156888	163193	84432	57843.6	33816.9
NM_003539	HIST1H4D	1702.97	2124.45	1830.37	1362.03	1474.28	739.121	586.957	251.835
NM_003546	HIST1H4L	26838.2	36320.1	30701.2	23433.3	26196.6	12939.6	7890.43	4368.71
NM_024503	HIVEP3	293.687	867.38	1209.8	1210.99	828.765	86.6849	147.562	116.487
NM_018410	HJURP	8957.66	8482.32	10583.3	16183.7	6200.42	1013.81	976.255	8.49347
NM_002121	HLA-DPB1	62.9725	47.1351	43.9977	62.2668	44.7854	21.2005	28.194	18.4418
NM_021958	HLX	213.139	142.766	119.111	128.007	131.197	15.5515	14.2455	27.6536
NM_021958	HLX	209.795	135.303	107.579	125.321	121.135	27.5901	9.35448	18.205
NM_031935	HMCN1	20.9988	70.0979	95.3219	90.5063	27.8869	21.1559	8.22283	6.17294
NM_031935	HMCN1	22.7639	63.0911	92.6046	103.855	28.9472	18.9057	9.08433	7.05575
NM_006339	HMG20B	22021.3	29928.3	17713.4	18378.4	23687.4	10098.2	7382.39	6960.46
NM_006339	HMG20B	3489.34	4398.34	2329.88	2814.78	3742.64	1481.24	983.801	809.736
NM_006339	HMG20B	19721.5	26011.2	15652.6	19114.3	21940.5	9495.55	6669.33	7263.03
NM_145901	HMGA1	33784	44344.8	24222.7	18748	39146.7	22713.7	7870.72	5625.77
NM_145901	HMGA1	35154.7	47990.2	24542.5	18086.1	39986.3	22468.5	7696.14	5397.92
NM_002128	HMGB1	32568	32302.2	42168.3	34388.1	38687.9	16309.1	14015.4	5651.01
NM_002129	HMGB2	14477	12935.4	19712.6	22585.8	9306.72	2518.63	2017.84	447.392
NM_002129	HMGB2	14747.7	13407.6	20155.1	21800.5	9122	2536.8	2081.05	458.373
NM_005342	HMGB3	1802.93	953.183	1065.39	1017.7	1153.14	472.807	525.292	341.843
NM_138730	HMGN3	4706.1	5450.6	4476.04	3945.73	4935.93	2412.17	1413.11	1249.72
NM_006353	HMGN4	2028.4	2171.3	2029.57	2125.58	1911.55	1353.11	806.132	753.979
NM_001003681	HMGXB4	1649.74	2005.39	1944.9	2110.28	1866.76	929.546	702.222	638.286
NM_012484	HMMR	12808.4	5041.16	7448.12	11016.9	4171.3	1319.54	1594.13	22.7672
NM_012484	HMMR	12405.4	5006.45	6763.82	11190.1	4095.27	1334.41	1487.13	32.1482
NM_001024074	HNMT	98.8103	63.3005	44.1787	70.3854	54.1321	13.2378	10.193	7.52518
NM_001024074	HNMT	79.9642	57.4913	38.5392	76.2947	54.7569	15.3871	23.9416	13.9459
NM_006895	HNMT	53.5101	15.1679	28.3506	34.6506	24.584	6.71509	7.96783	6.00391
NM_006805	HNRNPA0	1117.54	1102.89	1297.75	1689.8	1428.48	385.505	515.184	564.225
NM_002137	HNRNPA2B1	22396.8	24336.8	25991.6	28353.7	24000.1	15654.7	10789.4	8920.88
NM_031370	HNRNPD	1528.29	1600.47	913.799	1111.28	1848.22	613.367	339.578	436.318
NM_031370	HNRNPD	1453.78	1557.74	964.537	1075.99	1897.28	655.847	345.836	467.144
NM_012207	HNRNPH3	2924.22	3014.66	3413.63	4169.82	3479.76	1163.71	1666.54	1136.83
NM_012207	HNRNPH3	2929.86	3034.49	3590.01	4792.79	3510.38	1220.94	1647.8	1165.75
NM_012207	HNRNPH3	2969.86	3013.51	3438.79	4594.77	3509.98	1258.04	1597.59	1237.68
NM_012207	HNRNPH3	3042.21	3031.82	3660.16	4456.75	3620.48	1316.84	1626.58	1262.3
NM_012207	HNRNPH3	3143.39	3299.69	3624.84	4769.52	3831.85	1368.35	1675.3	1313.76
NM_012207	HNRNPH3	3089.5	2955.96	3572.58	4526.35	3618.28	1290.65	1530.13	1241.53
NM_012207	HNRNPH3	3099.45	3055.81	3511.28	4782.71	3613.18	1365.41	1607.07	1219.46
NM_012207	HNRNPH3	2824.7	2986.18	3235.93	4671.36	3364.15	1280.18	1507.13	1234.92
NM_012207	HNRNPH3	2951.47	2973.52	3537.28	4620.96	3745.3	1345.04	1631.24	1157.48
NM_012207	HNRNPH3	3565.44	4926.4	4566.29	4306.85	4722.33	2873.07	1740.6	982.021
NM_012207	HNRNPH3	2878.78	2906.03	3665.66	4556.89	3920.98	1413.32	1726.25	1315.43
NR_026778	HNRNPU-AS1	606.299	407.76	499.606	396.416	422.554	163.319	213.859	185.446
NM_014212	HOXC11	28.0174	13.6949	23.3284	24.3468	17.1654	6.24513	10.693	5.69362
NM_006897	HOXC9	5082.45	4001.34	4561.17	4867.33	4782.58	2059.74	1460.19	1593.16
NM_006042	HS3ST3A1	282.84	306.542	166.399	155.8	360.252	55.63	39.4256	56.0499
NM_181755	HSD11B1	1524.93	2014.91	1867.04	3021.99	1677.26	252.111	249.896	200.036
NM_181755	HSD11B1	1463.97	1850.06	1754.38	3075.19	1623.34	291.401	276.757	206.596
NM_002153	HSD17B2	19076.2	14066.9	17380.1	16426.7	14140.8	4370.22	6372.94	11679.3
NM_002153	HSD17B2	21049	14137.9	19346.7	17217.7	14037.6	3895.84	6423.21	12071.4
NM_002153	HSD17B2	21865.4	13690.3	18379.9	18081.7	13582.8	4258.67	6405.36	12132.2
NM_002153	HSD17B2	19732.3	13258.2	17915.5	16791.8	13489.7	3993.23	6360.15	11719.6
NM_002153	HSD17B2	20928.6	13961.5	17911.6	16585.1	13383.9	4091.78	6547.52	12311.2
NM_002153	HSD17B2	20510.9	13981.3	17466.8	17315	13392.6	4231.99	6581.24	12169.5
NM_001142777	HSD3B7	1377.62	1025.46	725.208	1253.01	1187.25	352.888	209.245	406.71
NM_007031	HSF2BP	15.5226	24.7694	37.5769	46.3067	13.8934	6.85517	12.3588	6.26483
NM_005527	HSPA1L	45.4082	42.3796	39.573	36.4191	37.7002	23.2033	8.52321	14.3117
ENST00000527983	HSPA8	66.4635	121.836	93.563	90.9049	75.3458	60.1556	29.2535	29.3123
NM_053044	HTRA3	58.7505	49.7998	50.1057	62.113	78.4958	12.5772	12.4748	17.7275
NM_000873	ICAM2	40.4849	63.4372	58.4566	98.9606	63.7188	12.2199	23.5041	19.7312
NM_012405	ICMT	97.1534	142.618	125.412	152.993	107.328	22.9051	30.6323	27.5772
NM_012405	ICMT	86.3764	132.339	161.714	167.376	113.835	15.6677	37.6817	25.352
ENST00000362035	ICMT	69.5689	98.1777	79.4441	131.463	98.7974	10.8354	20.889	45.14
NM_002166	ID2	635.188	2643.97	3562.34	3800.98	1047.16	189.009	177.16	77.4868
NM_002166	ID2	620.462	2783.51	3430.42	3983.66	1078.58	186.571	182.306	83.411
NM_002166	ID2	2134.27	8062.8	11696.8	12862.7	3558.65	673.743	677.309	281.55
NM_002166	ID2	2225.23	8705.34	12692.9	12631.5	3819.14	729.34	720.995	280.697
NM_001546	ID4	20.9233	19.0726	34.4602	38.7521	19.8692	6.12618	7.46232	5.56854
NM_002164	IDO1	35.5136	28.1046	95.4074	146.868	27.3827	12.4031	11.8079	30.6851
NM_006417	IFI44	417.922	448.012	477.978	464.753	391.783	100.897	67.5943	14.8987
NM_006820	IFI44L	2472.38	2260.58	1328.06	1084.3	2050.92	162.257	104.56	66.9046
NM_003641	IFITM1	844.656	1027.6	1593.96	3034.64	778.881	179.816	337.218	152.797
NM_003641	IFITM1	803.865	1016.93	1744.61	3117.8	729.994	185.922	298.924	184.592
NM_003641	IFITM1	1903.86	2262.03	3890.26	7289.02	1851.48	506.657	707.646	506.11
NM_003641	IFITM1	1770.59	2118.84	3570.98	6377.42	1645.19	423.953	721.17	459.337
NM_018262	IFT122	1790.34	1384.69	1534.48	1888.68	1359.79	547.463	382.231	343.251
NM_015662	IFT172	2354.64	1704.38	1624.75	2303.14	1946.98	658.864	434.828	607.385
NM_031473	IFT81	77.6076	65.5353	114.708	79.2242	105.081	58.6225	30.4697	15.4743
NM_000612	IGF2	17294.8	17361.2	15037.4	13583	16807	112.242	120.002	57.0381
NM_000612	IGF2	197.995	192.296	170.206	150.879	199.828	19.2876	8.34192	6.3252
NM_000612	IGF2	171.994	170.501	134.777	115.374	164.857	11.3359	10.7162	16.4965
NM_006547	IGF2BP3	6781.55	4334.92	4165.09	3408.26	4074.52	1400.97	1575.05	2350.78
NM_006547	IGF2BP3	6914.05	4468.73	4111.44	3193.08	4356.01	1541.46	1509.62	2201.76
NM_001013398	IGFBP3	765.983	914.24	906.351	1448.19	963.023	216.467	475.02	229.769
NM_001013398	IGFBP3	751.521	1011.16	951.38	1458.67	944.865	219.39	516.823	227.841
NM_001013398	IGFBP3	748.453	983.457	938.039	1504.42	891.431	220.136	557.736	234.81
NM_001013398	IGFBP3	756.36	1039.26	901.6	1455.27	938.082	242.128	480.23	239.363
NM_001013398	IGFBP3	762.516	982.367	922.83	1516.44	976.165	228.489	448.577	244.147
NM_001013398	IGFBP3	783.93	1017.57	919.769	1491.03	911.691	252.966	433.327	237.14
NM_001013398	IGFBP3	743.503	1034.3	866.407	1518.28	911.769	223.16	456.842	247.663
NM_001013398	IGFBP3	756.141	1003.62	925.488	1468.03	933.687	206.662	476.025	257.606
NM_001013398	IGFBP3	732.687	1050.09	926.509	1474.32	866.948	240.529	467.847	252.435
NM_001013398	IGFBP3	690.918	1028.65	896.343	1467.98	931.701	245.771	447.39	250.411
NM_001552	IGFBP4	325.93	375.682	337.666	302.068	305.843	27.8654	47.3364	28.0135
NM_001552	IGFBP4	316.421	402.903	341.496	302.113	307.324	43.7417	48.17	28.4063
NM_024660	IGFLR1	1739.27	2059.07	4321.62	3855.17	1474.67	550.75	256.469	91.2714
NM_205833	IGSF1	22.2904	43.4302	21.1372	49.6014	37.9687	8.23951	13.1791	7.21224
NM_001542	IGSF3	49.827	65.1176	67.0827	59.1083	41.2766	29.6806	11.3445	13.5554
NM_002181	IHH	16.0443	27.659	34.5719	27.9175	18.9532	6.14198	7.39633	6.24753
NM_001079526	IKZF2	1102.65	537.586	694.482	560.259	597.773	267.218	208.956	318.149
NM_138284	IL17D	68.7271	118.971	132.382	88.8167	121.675	42.0676	26.9948	18.6063
NM_003855	IL18R1	198.376	152.715	103.585	95.1771	142.16	27.5714	12.9537	20.1764
NM_003855	IL18R1	208.803	150.555	109.145	103.425	174.034	31.103	22.2304	26.8089
NM_003855	IL18R1	78.0427	44.9839	40.8145	45.9118	55.3332	15.9757	8.40184	25.2874
NM_003855	IL18R1	27.0194	31.3576	24.9157	22.0464	22.7792	7.97822	9.16463	14.0733
NM_000877	IL1R1	150.791	75.8186	73.4001	77.5472	110.215	25.0173	20.1966	21.6116
NM_000877	IL1R1	303.042	144.382	107.78	112.412	207.392	103.331	34.7209	34.7814
NM_000877	IL1R1	159.736	80.0765	63.0093	81.1915	115.263	23.2744	19.7013	26.9919
NM_004633	IL1R2	705.657	737.457	702.371	1208.52	518.815	7.26392	33.3503	74.4984
NM_004633	IL1R2	758.692	753.68	679.622	1238.33	513.662	23.5435	35.5055	76.2147
NM_016232	IL1RL1	1835.68	296.377	187.472	819.808	789.682	38.3414	38.1553	55.4407
NM_016232	IL1RL1	1794.59	339.778	176.022	805.153	761.85	52.1645	38.0936	39.2666
NM_003854	IL1RL2	25.2331	27.1715	26.9402	25.5658	26.4808	7.28437	10.0833	18.2731
NM_170743	IL28RA	232.062	204.115	264.605	325.582	92.9442	40.1215	18.9977	25.9912
NM_170743	IL28RA	222.522	184.444	249.718	300.314	86.3137	44.8211	27.5364	21.3322
NM_002185	IL7R	999.564	1682.25	4216.92	3507.04	1355.26	141.26	228.916	167.013
NM_002185	IL7R	1045.97	1724.54	4515.04	3823.14	1574.72	147.081	256.58	184.832
NM_000584	IL8	93.7179	127.99	129.85	133.75	484.242	6.58091	7.85168	7.52074
NM_000584	IL8	72.9597	136.584	138.518	147.719	374.277	7.29642	8.77804	6.50839
THC2544321	IL8	50.9432	30.4456	43.3437	43.451	62.0534	7.29437	8.54819	6.52609
NM_012218	ILF3	6629.7	7509.86	6544.47	7579.21	7350.97	4193.12	2906.53	3053.53
NM_004516	ILF3	1370.66	1468.22	1001.45	758.213	1579.42	778.898	367.126	360.212
NM_012218	ILF3	3578.61	4810.55	3895.2	4639.78	3762.41	1758.59	1877.01	1690.52
NM_006844	ILVBL	5386.69	6301.31	6385.45	6818.41	5604.74	2655.61	1718.84	1731.08
NM_014214	IMPA2	1488.6	1842.1	2497.16	1856.8	1514.26	489.94	361.923	257.458
NM_014214	IMPA2	16241.4	18891.1	27809.5	20543.5	14449.6	5374.67	4009.16	3536.28
NM_014214	IMPA2	15674.2	18589	29686.8	21756.8	15968.6	5562	4670.01	3935.81
NM_001040694	INCENP	1326.98	898.813	927.371	1279.7	724.074	310.735	198.648	84.8459
NM_001040694	INCENP	1269.02	817.633	834.384	1243.92	742.519	312.803	215.521	65.4188
NM_001040694	INCENP	1213.07	750.498	892.261	1108.72	686.997	307.993	200.786	49.8259
NM_001040694	INCENP	1238.92	824.229	933.586	1275.43	687.714	327.162	205.137	66.7772
NM_001040694	INCENP	1105	778.102	858.953	1248.09	640.439	300.892	191.274	52.075
NM_001040694	INCENP	1355.81	919.099	962.703	1249.73	708.03	335.884	219.511	61.6747
NM_001040694	INCENP	1271.59	822.635	998.963	1282.98	719.104	327.204	227.936	69.845
NM_001040694	INCENP	1160.65	803.181	953.786	1189.16	675.876	310.749	222.497	73.2503
NM_001040694	INCENP	1320.79	862.273	912.204	1346.01	731.011	331.185	249.579	81.6984
NM_001040694	INCENP	1222.58	798.488	902.843	1184.71	664.011	301.59	243.522	70.7966
NM_032714	INF2	4752.59	2212.26	1847.79	2712.15	3263.93	673.104	285.891	287.935
NM_198219	ING1	775.698	1151.48	1018.69	1339.31	1107.43	489.447	323.677	257.721
NM_032329	ING5	467.779	547.366	714.984	765.958	403.388	138.738	158.673	279.647
NM_032329	ING5	443.66	361.54	468.722	421.715	411.666	169.476	175.812	204.262
NM_005542	INSIG1	2252.47	4638.71	2443.41	2580.7	4495.58	866.833	195.883	367.378
NM_005542	INSIG1	2358.92	4400.46	2430.22	2778.66	4011.51	846.674	212.781	389.573
NM_000208	INSR	677.155	689.217	870.621	642.861	464.685	103.499	120.884	133.496
NM_000208	INSR	708.433	711.857	821.166	669.104	457.621	108.721	150.128	129.476
NM_002271	IPO5	2038.3	2923.56	2036.26	1834.6	2524.63	968.986	676.703	631.755
NM_002271	IPO5	1769.41	2658.39	1940.05	1665.54	2225.26	910.281	671.688	637.34
NR_023915	IPW	13.2055	24.3791	26.0291	15.4632	24.8356	6.42166	7.18956	5.36306
NM_018134	IQCC	96.7083	189.932	211.918	210.197	105.647	45.017	34.1703	41.2454
AK127152	IQCD	12.5403	14.1715	46.8193	17.9683	19.5291	5.94794	7.21478	5.38462
NM_005544	IRS1	338.802	246.102	213.835	182.547	318.428	14.7978	22.7627	45.0568
NM_005544	IRS1	378.126	272.384	195.534	206.306	334.485	24.438	17.7166	33.4913
NM_005544	IRS1	723.721	729.445	596.622	514.444	894.514	66.7288	86.449	165.217
NM_005544	IRS1	799.284	707.18	654.296	550.697	885.984	75.1861	93.6816	166.1
NM_024336	IRX3	1087.38	1316.27	1893.18	1870.6	774.449	355.596	324.628	494.008
NM_003637	ITGA10	4030.51	1405.84	388.45	304.409	1659.89	597.331	132.3	94.9907
NM_000885	ITGA4	78.7651	103.665	99.6393	58.6566	117.191	22.5774	9.80943	7.32226
NM_000885	ITGA4	63.0899	105.393	78.8489	47.0301	123.067	25.9691	14.1265	13.9087
NM_000885	ITGA4	24.7594	31.5156	25.5542	23.991	31.7882	14.2363	7.62005	5.73693
NM_002205	ITGA5	7687.21	8432.32	5365.41	3868.02	10972.7	1828.96	1570.07	1343.48
NM_002205	ITGA5	7383.16	7896.42	5229.13	3619.17	10412	1776.41	1515.38	1352.92
NM_002206	ITGA7	354.14	567.724	1181.69	1581.29	425.803	172.662	277.194	166.567
NM_002208	ITGAE	2381.51	2956.35	2417.35	2326.97	2736.5	1704.36	759.85	451.396
NM_002208	ITGAE	2191.72	3091.18	2505.31	2503.53	2593.54	1478.73	844.248	397.664
NM_022334	ITGB1BP1	10166.7	14746.2	15466.1	15068.9	15160.8	10787.4	4926.77	4315.65
NM_000212	ITGB3	101.175	112.039	184.664	187.959	212.247	17.9502	8.47671	8.23138
NM_000212	ITGB3	98.311	126.331	191.138	191.756	200.562	10.3485	15.1485	18.9404
NM_006469	IVNS1ABP	95.1886	65.823	78.2454	68.3782	53.7003	22.006	34.5507	22.8524
NM_032801	JAM3	58.4997	82.6663	49.4734	55.0783	85.5856	5.96577	7.23622	5.41645
NM_032801	JAM3	71.543	91.0703	82.5829	49.6818	196.216	18.9323	10.08	7.57316
NM_130469	JDP2	2147.5	1249.79	1713.32	1992.94	925.818	297.226	198.888	275.959
NM_130469	JDP2	2191.93	1249.75	1840.98	1869.6	860.026	307.829	205.141	259.13
NM_130469	JDP2	2301.74	1288.34	1853.26	1994.93	857.019	291.265	193.372	261.103
NM_130469	JDP2	2344.16	1307.83	2002.06	1970.93	881.202	450.531	219.363	280.163
NM_130469	JDP2	2226.14	1268.53	1889.33	1996.57	869.125	284.454	199.447	277.118
NM_130469	JDP2	2145.64	1327.3	1961.15	1787.95	807.643	272.71	213.453	330.812
NM_130469	JDP2	2017.14	1274.06	1882.28	2017.24	886.599	303.545	231.893	308.332
NM_130469	JDP2	2121.37	1225.66	1864.85	1863.37	843.868	315.712	189.204	289.395
NM_130469	JDP2	1988.28	1219.97	1696.58	2009.12	816.491	284.501	219.559	287.128
NM_130469	JDP2	2073.64	1227.63	1711.05	1913.12	820.721	290.234	212.841	290.64
NM_015167	JMJD6	777.981	1173.24	991.26	1742.6	1159.89	409.925	308.975	299.935
NM_015167	JMJD6	636.411	1093.05	842.036	1522.71	1206.79	456.817	301.894	316.041
NM_002229	JUNB	571.716	781.073	660.795	922.262	637.062	269.838	336.105	252.664
NM_015493	KANK2	14664.8	19010.2	18215.3	15779.8	13473.7	4633.71	4588.61	3406.08
NM_181712	KANK4	855.132	1037.84	257.358	204.81	835.958	40.4105	14.4647	7.52933
NM_181712	KANK4	599.344	770.02	222.66	169.183	550.702	20.3685	8.72442	14.1991
NM_032116	KATNAL1	3238.88	4472.26	5853.1	4586.84	3871.22	1894.21	1493.27	1298.03
NM_020122	KCMF1	370.362	317.943	372.521	329.322	320.1	134.961	161.928	142.639
NM_013348	KCNJ14	414.371	435.706	348.948	1412.23	669.803	68.6115	136.39	270.86
NM_170736	KCNJ15	408.454	244.9	361.387	283.469	268.562	101.041	42.7582	31.5042
NM_170736	KCNJ15	343.41	236.841	355.322	296.785	258.928	107.42	63.376	23.8239
NM_170736	KCNJ15	135.959	99.9218	148.963	128.737	126.73	57.7322	49.3645	27.815
NM_001017424	KCNK2	256.001	680.167	891.312	705.949	468.334	59.3416	40.4134	75.1932
NM_001017424	KCNK2	271.05	680.266	855.412	735.864	456.183	64.9222	36.8408	63.3555
NM_002247	KCNMA1	89.969	31.5742	43.3527	34.1887	101.091	5.91849	7.15447	13.4708
NM_002247	KCNMA1	353.902	122.536	164.621	131.42	382.166	20.6742	31.1563	45.6479
NM_014505	KCNMB4	326.632	286.255	923.822	974.801	272.011	59.3758	67.0791	93.1088
NM_014505	KCNMB4	314.107	270.856	919.465	825.398	261.75	63.28	67.4162	82.2943
NM_021614	KCNN2	21.2084	28.1795	19.1476	40.7505	21.4525	7.86359	9.18708	18.7663
NM_023930	KCTD14	179.055	262.088	282.623	222.613	205.989	93.5492	80.1905	46.1335
NM_024076	KCTD15	204.551	323.373	278.961	219.877	345.466	29.4813	8.59541	50.5399
NM_024076	KCTD15	182.336	300.199	197.263	138.402	339.837	34.7518	9.77613	43.3119
NM_024089	KDELC1	590.779	755.228	775.87	859.126	721.678	337.562	287.715	275.292
NM_024089	KDELC1	556.469	715.945	788.802	862.378	735.251	345.498	258.404	271.563
NM_153705	KDELC2	1234.39	1736.31	1589.42	1103.23	1559.4	663.505	328.816	329.112
NM_153705	KDELC2	87.8985	147.017	137.213	95.69	132.487	53.3483	25.2516	30.321
NM_016657	KDELR3	2086.14	3392.89	3573.38	7989.11	3102.02	1532.91	977.307	833.182
NM_015013	KDM1A	923.045	1247.16	1001.84	954.949	1036.57	428.357	375.334	290.127
NM_015013	KDM1A	864.399	1146.62	991.986	881.055	970.233	414.738	354.043	278.839
NM_000221	KHK	41.6991	35.0353	51.6461	67.5217	24.5058	8.73522	10.456	7.66894
NM_000221	KHK	19.4411	44.4552	52.1462	68.6395	35.7003	8.20808	10.5212	7.71493
NM_015202	KIAA0556	35.0197	35.8898	26.2095	28.4159	39.206	27.2656	12.4039	8.35691
NM_014895	KIAA1009	117.264	134.703	230.94	146.659	85.2695	44.3463	25.8948	27.913
NM_001080392	KIAA1147	239.828	318.1	202.828	205.647	285.873	133.788	72.1427	79.7968
NM_001164665	KIAA1549	1288.91	779.774	707.927	749.295	656.628	314.797	376.113	284.679
NM_001099294	KIAA1644	1212.93	2622.63	1394.37	936.336	1791.97	42.1041	18.5577	19.4936
NM_001099294	KIAA1644	16.1258	50.7835	35.0986	27.8463	43.2118	6.23693	7.50427	5.63725
NM_004523	KIF11	5210.74	4917.38	5644.62	6037.48	3517.75	1114.46	879.5	105.945
NM_004523	KIF11	4757.5	4659.09	6154.4	6219.38	3610.64	1135.49	1001.19	97.5319
NM_014875	KIF14	4735.43	1891.22	2835.81	4454.78	1316.78	608.206	644.404	31.1864
NM_014875	KIF14	5140.03	2009.66	2900.05	4452.62	1342.8	623.069	645.935	20.3142
NM_020242	KIF15	1583.43	1608.39	1981.79	1872.96	1076.96	314.436	311.978	6.39734
NM_031217	KIF18A	867.154	374.891	469.316	680.352	305.755	131.283	222.772	6.93539
NM_001265577	KIF18B	31.7847	39.61	42.0895	45.4914	49.774	15.3397	14.2371	16.5338
NM_005733	KIF20A	5877.89	1321.06	3362.66	8279.71	1512.46	266.134	380.936	16.6677
NM_005733	KIF20A	6324.23	1454.96	3321.33	8590.67	1394.17	284.003	384.129	17.1388
NM_005733	KIF20A	5745.62	1384.45	3293.75	8390.52	1330.16	271.969	353.671	10.8052
NM_005733	KIF20A	5683.36	1226.55	3142.68	7755.39	1379.95	255.466	406.777	12.2339
NM_005733	KIF20A	4794	1291.44	2943.55	7405.5	1085.1	239.298	334.412	24.7844
NM_005733	KIF20A	5533.02	1282.23	3260.32	8439.34	1322.23	284.621	348.31	7.35049
NM_005733	KIF20A	5885.68	1327.64	3268.11	8457.7	1379.62	295.571	368.623	19.5685
NM_005733	KIF20A	5182.38	1248.71	3254.21	7613.43	1196.74	267.974	365.463	40.6546
NM_005733	KIF20A	5713.33	1281.11	3327.63	8440.96	1374.71	294.268	373.684	21.6644
NM_005733	KIF20A	5407.72	1338.54	3315.09	8516.14	1266.87	291.842	420.881	10.1301
NM_016195	KIF20B	865.658	621.581	676.17	706.349	460.548	177.238	216.884	10.3681
NM_007317	KIF22	4379.41	4274.82	4798.73	5813.48	3463.75	835.756	779.118	111.32
NM_007317	KIF22	4595.96	4294.95	4981.94	5775.89	3475.19	809.027	803.466	128.348
NM_001256270	KIF22	4313.45	4303.88	4610.34	5379.66	3384.53	879.298	844.274	115.074
NM_138555	KIF23	1996.27	1674.94	2002.38	2853.09	1221.44	330.207	347.618	11.6809
NM_138555	KIF23	11791.8	9447.54	12532	17244.3	6970.33	2015.59	2203.54	199.145
NM_138555	KIF23	11198.1	9366.71	12392.5	15513.8	7177.93	2117.69	2166.46	183.741
NM_006845	KIF2C	14273.9	13996.9	18202	30828.7	9538.35	2953.51	3295.57	56.6514
NM_006845	KIF2C	14769.1	12900.6	17131.8	28981.7	8986.57	2830.49	2954.86	37.5266
NM_002254	KIF3C	440.452	322.528	319.662	329.416	299.715	136.299	134.816	166.014
NM_012310	KIF4A	607.916	623.509	745.76	833.513	499.363	157.597	119.384	9.44482
NM_012310	KIF4A	2730.03	2453.21	2746.06	2793.57	1865.9	498.215	483.22	33.911
NM_012310	KIF4A	2884.05	2518.47	2885.09	2461.09	1857.76	511.279	522.723	8.57033
NM_002263	KIFC1	1807.03	1859.72	1972	2478.79	1226.65	373.57	337.857	11.5043
NM_002263	KIFC1	2001.38	1918.75	2171.05	2540.93	1192.29	376.052	351.802	9.71806
NM_002255	KIR2DL4	35.3965	39.0867	37.5405	44.372	51.6675	12.4276	17.6151	13.261
NM_020535	KIR2DL5A	73.0139	81.7167	50.6226	57.531	81.6847	7.87572	9.2233	7.16096
NM_020535	KIR2DL5A	54.491	71.5264	49.0468	47.9524	70.0599	9.95423	7.53502	13.2131
NM_020535	KIR2DL5A	104.423	111.822	71.2753	81.3733	93.4242	34.2956	20.6464	25.0831
NM_012312	KIR2DS2	102.737	141.218	91.6123	112.574	125.317	7.04052	8.27963	9.10837
NM_012312	KIR2DS2	100.82	154.595	64.7656	126.678	126.283	18.1854	14.8248	15.3844
NM_012314	KIR2DS4	28.1561	45.8571	28.7942	30.902	28.2144	12.5329	14.6544	6.69589
NM_199180	KIRREL2	28.9363	26.8264	36.1043	40.9154	35.0054	7.35348	8.49586	6.52837
ENST00000472022	KLF12	40.6893	29.5628	20.1776	14.5002	23.6782	6.76994	9.50062	6.11999
NM_016270	KLF2	160.208	229.682	290.667	390.138	116.037	34.144	9.045	6.94117
NM_016270	KLF2	141.315	256.84	268.425	411.572	95.0082	33.3533	9.65704	7.22432
NM_016270	KLF2	133.349	249.237	270.38	333.526	125.948	44.6012	13.1653	6.23934
NM_016270	KLF2	173.934	272.592	274.147	400.676	142.59	51.2955	16.3945	5.29408
NM_016270	KLF2	146.856	248.439	262.406	319.601	97.5478	29.3508	8.40515	11.4614
NM_016270	KLF2	140.033	257.004	275.011	395.824	112.823	42.718	13.4665	7.28909
NM_016270	KLF2	143.186	278.88	278.381	381.155	108.387	41.2204	14.4442	6.35897
NM_016270	KLF2	158.883	232.429	302.169	372.552	112.469	45.65	15.2944	10.0789
NM_016270	KLF2	142.259	269.8	286.733	373.441	113.316	53.4979	9.53856	15.7357
NM_016270	KLF2	150.197	290.742	266.413	368.465	116.625	47.8824	22.1795	6.31594
NM_001206	KLF9	4004.76	2840.32	3754.3	3796.14	3277.21	886.906	1283.2	1479.37
NM_001206	KLF9	3924.34	2673.25	3896.98	3862.41	3082.18	877.41	1298	1436.24
NM_001007255	KLHDC9	53.1264	34.2194	19.2528	40.3562	21.8212	7.36296	8.53842	11.6524
NM_017415	KLHL3	103.467	76.7411	100.882	120.669	31.6241	8.57385	15.7133	17.6808
NM_015990	KLHL5	586.257	840.509	819.088	648.653	745.871	352.7	236.741	193.445
NM_015990	KLHL5	1868.81	2612.68	2695.94	2294.57	2398.78	814.011	760.996	750.867
NM_015990	KLHL5	1681.8	2431.02	2467.84	2246.8	2306.77	702.93	724.871	710.838
NM_015990	KLHL5	1781	2644.32	2595.83	2507.94	2323.18	810.059	763.856	725.181
NM_015990	KLHL5	1727.59	2528.69	2554.49	2356.9	2332.88	742.676	713.534	747.013
NM_015990	KLHL5	1608.19	2310.23	2530.4	2094.87	2085.07	738.488	698.406	692.313
NM_015990	KLHL5	1748.12	2532.76	2709.7	2417.67	2327.78	766.567	795.595	752.083
NM_015990	KLHL5	1671.28	2428.65	2699.45	2284.91	2337.11	811.706	753.383	760.057
NM_015990	KLHL5	1637.89	2409.34	2546.83	2429.88	2267.19	788.385	752.453	702.248
NM_015990	KLHL5	1456.99	2257.81	2460.27	2124.91	2046.64	720.981	662.337	670.984
NM_002259	KLRC1	123.374	86.6871	524.068	561.31	68.7983	20.9386	19.7485	45.5023
NM_007333	KLRC3	98.305	87.7939	434.338	460.907	61.0278	14.9878	42.6061	30.3891
NM_013431	KLRC4	335.76	255.263	1502.92	1431.65	167.064	35.1231	79.107	32.381
NM_013431	KLRC4	327.271	259.307	1526.35	1416.14	161.259	40.425	73.8159	36.9218
NM_002266	KPNA2	89524.4	53617.1	59850.3	88773.4	65664.6	23088	22561.2	13894.3
NM_002266	KPNA2	81932.9	48664.8	61814.5	90483.1	65910.3	23935.7	23449	14561.4
NM_001145715	KPNA7	70.4872	17.0675	22.4788	43.5418	70.4675	6.68166	8.12951	10.1884
NM_002265	KPNB1	13919.4	14971.4	15261	15562.2	15131.8	5904.45	4952.71	6123.84
NM_002265	KPNB1	18847.4	21789.9	22651.1	23466.3	22111.5	8016.68	7676.18	9791.71
NM_002265	KPNB1	13765.7	15659.2	15334.4	15486	15575.4	6479.38	5138.67	5983.27
NM_002265	KPNB1	18393.3	21616.7	22331.2	22823.2	20892.9	8608.9	7688.32	9355.17
NM_021013	KRT34	148.614	233.74	65.1915	200.495	985.783	23.1907	21.7012	18.534
NM_021013	KRT34	130.229	226.576	56.8199	208.864	972.312	17.4054	21.6795	24.5938
NM_021013	KRT34	163.147	252.634	54.3948	200.432	893.168	50.4043	18.9992	21.6884
NM_021013	KRT34	140.388	218.002	40.501	190.125	962.964	17.1772	12.6823	28.9838
NM_021013	KRT34	144.267	229.79	58.0183	179.171	908.965	34.6915	27.0473	20.4637
THC2613185	KYNU	227.819	185.37	201.412	299.154	190.23	45.8946	54.0916	184.197
NM_024884	L2HGDH	28.9116	50.0097	43.7917	44.8937	25.4421	23.2907	7.49854	5.70774
NM_021970	LAMTOR3	26.6293	21.0841	19.6833	23.8874	20.4561	7.25618	8.57358	9.09014
NM_197958	LARP6	2732.92	3164.99	3399.49	4065.08	2893.86	1746.18	1104.05	697.29
NM_002296	LBR	14549.7	16888.6	15311.8	15822.2	13389.3	4648.44	2854.69	1802.05
NM_002296	LBR	12805.4	16690	13246.5	15594.2	13703.2	4653.68	2788.64	1870.47
NM_002298	LCP1	365.228	664.014	548.349	1145.66	683.221	83.8548	29.2908	58.9178
NM_002298	LCP1	369.999	654.168	546.175	1210.8	662.058	69.3609	46.3625	62.1991
NM_016269	LEF1	612.997	1639.49	1222.63	952.869	1364.48	361.062	159.733	157.742
NM_016269	LEF1	635.928	1729.99	1304.46	918.553	1544.72	373.95	167.301	159.936
NM_014262	LEPREL2	14672.1	24044.8	20138.2	11559	19434.5	2035.91	1732.7	1337.47
NM_004789	LHX2	335.662	944.419	1281.88	1156.86	421.024	109.959	35.0179	25.4464
NM_014988	LIMCH1	110.788	140.264	112.786	102.776	129.342	66.9399	44.5118	40.1854
NM_014988	LIMCH1	980.751	1312.76	1057.69	1090.79	1283.23	473.737	425.061	435.25
NM_001161404	LIMS2	563.456	525.463	673.657	561.238	524.228	16.7537	12.4021	30.2594
NM_001024674	LIN52	235.952	317.243	308.364	301.545	224.22	100.73	98.3605	113.197
NM_173083	LIN9	2429.43	3818.62	4887.18	5324.36	3340.01	1145	1749.95	410.796
NR_026873	LINC00174	897.642	545.019	895.816	919.138	650.645	107.716	179.552	115.064
NR_024366	LINC00256A	209.058	271.724	283.018	429.192	116.262	64.749	39.7467	37.1193
NR_024376	LINC00256B	752.169	897.188	1125.15	1198.16	375.662	162.398	138.698	120.842
NR_015410	LINC00340	288.349	150.125	187.974	307.074	185.367	36.3287	44.2491	50.4326
NR_015410	LINC00340	272.754	143.161	192.921	282.946	183.534	33.0015	45.4501	57.4592
BC042802	LINC00460	231.712	438.502	1180.11	1416.02	376.952	129.244	64.7529	95.9334
NR_024079	LINC00471	30.5093	24.8465	50.6753	68.0026	27.5668	11.5969	8.64044	8.73833
NR_026860	LINC00473	114.157	170.087	439.637	565.794	98.6483	14.1089	10.2591	7.51895
NR_026861	LINC00473	27.0171	24.1476	54.8855	65.4481	13.3513	6.30797	7.54441	5.73114
NM_153713	LIX1L	1200.24	883.824	725.545	772.268	947.402	518.803	266.672	314.534
NM_005573	LMNB1	4417.02	4605.62	4060.76	3108.99	3122.57	774.316	377.247	95.3584
NM_005573	LMNB1	3883.87	3910.45	3449.55	2689.5	2889.68	734.98	343.145	80.7652
NM_032737	LMNB2	1720.27	1848.7	1693.84	2041.81	1773.83	474.869	405.933	427.316
NM_032737	LMNB2	1505.32	1676.07	1422.19	1969.79	1678.4	465.103	399.98	441.421
AF289611	LOC100128343	58.4268	32.3583	31.0885	42.3506	33.9213	22.7057	7.52564	7.94778
AK127423	LOC100128851	638.21	718.02	748.288	704.539	590.243	190.664	94.512	79.5804
NR_027406	LOC100129034	135.786	72.8659	66.3477	76.0525	60.7163	15.6831	24.8948	24.0102
XR_109259	LOC100129781	42.0588	27.6171	24.6869	47.7052	27.5237	8.39975	10.2069	34.8304
NM_001292023	LOC100129940	38.2664	14.8397	24.0194	37.4462	25.5504	7.04816	14.4727	6.39497
AK128224	LOC100130768	26.3325	22.6281	23.352	22.1282	25.5601	7.54845	8.85839	30.1681
ENST00000436880	LOC100131234	30.6992	40.3836	17.6564	29.1115	20.2482	29.242	8.77125	7.83836
ENST00000483353	LOC100131355	26.2828	29.893	36.4635	35.3862	28.3633	8.26663	9.92984	7.16786
AK123052	LOC100131821	22.4191	25.1331	29.6981	23.2342	280.019	7.4082	8.38765	6.95391
AK097109	LOC100131860	26.0982	31.9745	38.3383	43.4738	31.8216	12.5139	8.9941	6.67555
NR_033651	LOC100132891	26.0379	38.0979	29.704	25.6787	26.8475	5.98438	7.2973	13.8377
NR_029192	LOC100133315	37.2021	40.7137	49.0421	44.8312	33.0312	16.1396	29.6505	12.3435
AK090616	LOC100292680	52.3815	65.6107	42.9162	16.2092	61.8825	16.4043	7.72297	5.91481
NR_034075	LOC100499177	108.032	172.862	162.555	313.785	140.632	35.5581	40.9405	82.6954
NR_034075	LOC100499177	51.0436	70.4989	81.4048	139.516	81.3731	21.8922	17.4047	27.4289
NR_038308	LOC100505702	49.7739	56.1271	63.0117	43.9075	80.0404	34.1018	14.2095	21.5806
AF319524	LOC100506948	184.293	230.301	143.925	152.162	170.607	77.9598	27.5533	12.6772
TCONS_00023879	LOC100506948	94.8552	138.264	113.919	107.475	82.6786	63.4484	24.789	7.15758
AF319524	LOC100506948	108.335	141.87	90.8063	100.599	131.215	43.394	28.9036	17.545
AF319524	LOC100506948	172.538	245.758	180.509	165.424	221.3	92.0984	58.7452	29.084
AF319524	LOC100506948	212.732	274.429	196.801	141.554	232.391	84.3665	54.9009	50.0456
NR_108047	LOC100507018	55.9348	45.6773	86.4454	98.2701	62.646	7.87091	9.28585	9.40703
AK092432	LOC100508233	208.079	79.109	92.6279	94.2585	79.7015	36.1253	18.9251	38.9366
AK056793	LOC145694	644.87	866.708	1008.21	1843.87	1113.36	368.996	248.005	93.5624
NR_034147	LOC149773	233.324	264.596	65.6931	42.0788	364.049	25.2322	8.24766	9.51957
NR_033931	LOC152742	59.5136	102.088	158.825	125.842	21.2017	7.84694	9.44794	7.0786
ENST00000565617	LOC157562	346.596	430.981	374.129	383.716	360.855	99.5583	190.843	89.4878
NR_034149	LOC200261	49.6091	55.4009	64.1431	58.5291	51.7989	30.0802	23.7897	21.3041
AK024653	LOC254057	483.415	563.642	818.788	660.292	571.466	96.1509	74.2692	34.6353
NR_037857	LOC254128	24.376	42.1963	34.0404	67.202	36.6115	7.22697	9.71863	26.6684
NR_046173	LOC254896	515.804	363.056	474.163	1086.54	345.497	127.704	80.6903	96.1671
NR_027322	LOC283070	211.015	86.4327	151.31	222.15	146.153	22.1665	10.2696	24.413
NR_026837	LOC283392	34.0469	55.6722	42.1498	31.1305	51.9613	8.49549	10.0739	7.57608
NR_036487	LOC283481	146.603	191.351	431.929	270.595	49.2704	18.1465	22.8814	12.2306
NR_028335	LOC284009	31.7289	47.0519	36.6841	62.4041	32.1664	30.6243	11.1122	15.3416
XR_110828	LOC284561	106.761	26.0794	70.7742	187.186	72.6129	7.78536	9.09567	20.2749
NR_027105	LOC285419	86.0356	28.9258	31.3813	114.416	49.342	6.90177	8.24782	25.49
NR_027105	LOC285419	81.5679	27.6339	31.1507	94.3522	33.1339	7.37858	8.49231	17.7575
ENST00000560295	LOC286109	153.962	211.436	238.046	219.448	203.29	77.2665	62.6106	73.2921
NR_040001	LOC375295	431.514	561.648	644.43	573.84	559.443	405.698	198.974	207.848
NR_110923	LOC387647	325.781	584.69	415.209	346.922	556.03	350.436	151.614	140.488
NR_027241	LOC388796	967.335	1100.42	921.255	1531.68	1058.07	279.834	323.482	498.89
NR_027241	LOC388796	814.966	931.157	792.677	1451.44	950.987	191.018	281.827	447.238
NR_027241	LOC388796	876.39	1085.11	895.148	1409.5	1045.54	296.621	314.109	481.057
NR_027241	LOC388796	782.612	950.734	910.541	1338.9	945.036	252.679	285.525	489.154
NR_015366	LOC388796	960.971	1207.05	1064.52	1570.34	1322.3	478.106	396.019	699.264
NM_001291913	LOC389602	18.5849	41.7666	73.3156	89.223	21.1206	6.35256	7.58723	5.71231
ENST00000601917	LOC399900	40.0377	40.9373	80.4787	86.997	54.119	17.8239	27.7541	11.8169
NR_026656	LOC400043	2977.25	2568.03	2922.5	3261.07	3061.2	1736.01	1052.64	708.121
NR_026656	LOC400043	1372.55	1181.92	1403.04	1389.7	1418.31	900.12	524.722	401.559
TCONS_l2_00008879	LOC400464	43.3182	34.2267	30.9089	42.7686	34.6616	29.5139	12.8095	12.0938
NR_026854	LOC401127	536.213	806.73	467.365	448.417	722.27	358.467	177.632	195.094
NR_103813	LOC440132	51.7286	35.544	50.512	66.0428	39.7742	12.0165	7.25959	5.42334
NR_046243	LOC642366	105.961	173.712	306.249	367.66	125.157	28.5765	40.6828	24.2336
NR_036538	LOC646903	20.679	26.4822	46.062	36.322	28.4433	26.5602	7.14466	6.53059
THC2659533	LOC647086	1693.38	2353.51	1552.28	1449.76	2267.23	882.143	293.094	605.736
NR_024391	LOC647946	109.335	54.0655	49.73	35.6362	29.1204	13.3665	10.2396	5.73183
NM_001205259	LOC653550	38.5852	20.3847	20.724	25.1036	18.9555	26.3439	7.28036	7.47273
AK025151	LOC728061	774.83	579.214	829.291	638.374	596.215	168.225	226.474	147.309
NR_033917	LOC728228	52.2411	37.6942	38.4049	22.4543	51.7191	7.51561	8.70021	6.71689
NR_038842	LOC728431	693.999	931.173	985.572	1325.96	850.486	396.174	218.904	208.709
NR_038842	LOC728431	1647.78	2235.29	2362.34	3077.53	1950.85	1022.83	540.906	438.865
NR_038842	LOC728431	1267.91	1844.5	2012.89	2731.03	1741.84	855.871	553.727	434.709
NR_038842	LOC728431	1872.72	2428.51	2589.32	3252.81	2176.64	1191.36	831.25	766.595
NM_001165252	LOC730755	16.364	31.9172	32.4438	48.6862	35.6679	6.67029	8.02749	16.169
NM_152271	LONRF1	198.093	298.153	255.947	178.358	367.542	86.2206	39.7988	80.3373
NM_002317	LOX	2289.98	1761.79	1791.96	2234.11	1823.64	301.319	184.185	175.501
NM_002317	LOX	2400.5	2050.86	1895.68	2399.06	2032.31	301.349	190.108	210.075
NM_002317	LOX	2206.45	1906.42	1956.48	2510.43	1882.28	383.292	197.438	223.001
NM_002317	LOX	2209.22	1740.98	1906.7	2245.95	1849.49	294.194	180.494	207.094
NM_002317	LOX	2368.64	1998.34	1847.05	2444.98	1949.97	297.88	203.697	222.643
NM_002317	LOX	2344.23	1964.69	1890.6	2429.96	1858.9	314.838	199.278	227.313
NM_002317	LOX	2139.59	1804.57	1956.02	2293.49	1913.37	304.296	172.443	234.013
NM_002317	LOX	2186.43	1912.91	1750.59	2268.9	1736.28	292.044	180.042	227.378
NM_002317	LOX	2138.7	1825.39	1909.19	2272.72	1827.93	322.046	194.502	241.214
NM_002317	LOX	2222.51	1710.46	1904.54	2237.77	1909.65	304.377	198.905	228.788
NM_002318	LOXL2	3852.8	9998.78	10828.4	6969.34	6977.07	1307.42	983.986	609.839
NM_002318	LOXL2	3517.89	8712.54	9586.73	6134.2	6628.97	1149.79	935.34	571.346
NM_002318	LOXL2	3819.61	10249.6	10908.3	6979.34	6966.07	1337.63	1024.38	653.857
NM_002318	LOXL2	3836.16	10437.3	11444.7	7162.89	7340.49	1362.39	1047.69	628.16
NM_002318	LOXL2	3971.99	10129	11277.8	7092.14	7127.36	1339.28	1089.44	666.415
NM_002318	LOXL2	3890.61	10129.7	10544.4	7002.31	7024.69	1336.26	1078.76	652.472
NM_002318	LOXL2	3950.62	10142.5	10978.2	7215.41	7295.24	1431.62	1106.92	649.649
NM_002318	LOXL2	3812.66	9824.07	10634.7	7015.68	6837.96	1327.62	1091.72	643.581
NM_002318	LOXL2	3553.74	9513.09	10530	6452.91	6786.17	1280.46	1030.9	604.27
NM_002318	LOXL2	3644.72	9710	11003	6819.49	6872.14	1290.33	1080.59	648.197
NM_015236	LPHN3	33.949	18.4974	19.2161	31.2792	30.3087	6.02	7.27881	16.8466
NM_004525	LRP2	44.9067	61.0181	53.8742	72.6067	26.0969	9.00478	11.1207	8.24305
NM_004525	LRP2	41.5535	49.0621	56.4931	90.114	19.7983	6.03977	7.35478	12.0223
NM_002333	LRP3	60.6235	69.7953	83.5282	119.335	83.0461	18.3274	28.6278	38.4708
NM_002334	LRP4	203.974	252.37	366.557	279.002	246.97	69.6897	52.4462	19.2736
NM_203467	LRR1	309.574	536.509	450.402	476.423	414.408	202.477	121.083	33.5986
NM_018205	LRRC20	1133.74	2409.23	3215.71	2549.99	858.383	493.783	273.538	152.82
NM_144999	LRRC45	740.271	1071.69	1135.78	617.897	672.536	336.775	293.356	232.451
NM_001099678	LRRC58	430.09	725.529	558.938	727.876	661.325	210.748	108.391	145.944
NM_015350	LRRC8B	165.276	229.796	257.489	274.297	226.878	86.9443	38.8158	52.6381
NM_015350	LRRC8B	163.194	195.31	290.2	268.38	237.462	105.344	36.6748	55.268
NM_015350	LRRC8B	161.085	261.11	273.397	267.677	230.558	104.412	47.1886	57.7219
NM_015350	LRRC8B	157.19	244.587	261.971	275.135	221.763	75.2716	37.5001	56.6845
NM_015350	LRRC8B	164.455	228.691	273.043	260.941	250.14	94.0872	60.526	59.0698
NM_015350	LRRC8B	163.182	219.093	298.459	308.082	219.582	98.6206	40.0477	61.3404
NM_015350	LRRC8B	160.752	210.272	299.122	286.967	221.103	96.364	34.7085	66.8148
NM_015350	LRRC8B	153.304	214.923	271.484	264.626	226.467	88.3318	40.8755	65.3239
NM_015350	LRRC8B	150.277	221.446	269.071	233.757	255.256	83.9999	45.247	64.53
NM_015350	LRRC8B	153.499	224.269	257.539	263.423	216.388	82.9297	32.3932	70.4773
NM_032270	LRRC8C	28.9449	52.4139	61.0657	87.6417	42.1156	7.23513	7.17505	23.0593
NM_032270	LRRC8C	243.382	444.343	341.265	284.886	356.478	155.515	83.2067	104.473
NM_032270	LRRC8C	252.649	394.137	324.536	260.203	361.38	136.477	88.7412	111.493
NM_032270	LRRC8C	236.488	427.163	347.282	300.36	370.806	189.876	76.8665	105.094
NM_032270	LRRC8C	226.025	388.915	309.056	326.571	374.303	168.37	96.9459	107.006
NM_032270	LRRC8C	242.575	444.463	321.517	277.246	366.532	138.75	77.2314	116.663
NM_033402	LRRCC1	169.978	245.219	324.962	254.603	168.929	56.173	59.8007	42.0168
NM_001161528	LRRD1	320.439	305.307	203.45	142.862	144.182	101.874	53.8752	57.3696
NM_173491	LSM11	72.5965	137.909	130.415	86.0412	115.335	34.2659	27.0041	30.0072
ENST00000306024	LSM3	50.2657	72.0101	136.772	200.285	60.8909	24.1181	107.262	19.0427
NM_002345	LUM	410.227	479.552	274.641	203.121	409.507	8.39041	10.2671	7.58666
NM_002345	LUM	402.324	429.718	257.489	182.558	401.226	8.38737	10.023	7.46801
NM_020169	LXN	3432.47	6370.09	3033.3	2768.36	5749.42	1560.85	1234.31	954.95
NM_014400	LYPD3	861.561	1273.64	1834.27	1537.47	603.182	265.762	331.531	147.108
NM_014400	LYPD3	968.023	1316.55	1925.64	1690.88	599.027	273.68	327.732	189.107
NM_001195685	LYPD6	82.3163	165.208	281.563	145.724	111.264	55.0811	14.8185	7.50721
NM_194317	LYPD6	84.8081	301.76	368.405	229.54	201.381	53.3442	26.4492	5.93413
NM_020408	LYRM4	488.073	623.945	409.3	469.069	563.296	139.626	126.526	183.566
NM_020408	LYRM4	9421.22	13468.8	8297.88	9213.22	12087.2	4992.3	2516.21	3865.65
NM_181705	LYRM7	195.953	195.375	266.294	297.196	176.708	119.479	72.3634	70.4321
NM_002358	MAD2L1	3894.33	5893.29	6010.48	8117.77	4373.53	1133.07	1184.36	127.175
NM_002358	MAD2L1	4279.17	6359.75	6454.48	8561.2	4824.74	1267.29	1333.16	125.746
NM_006341	MAD2L2	3266.3	4484.16	4383.14	4283.38	4024.12	1478.85	1196.19	935.676
NM_006341	MAD2L2	2853.76	3912.29	4399.39	4124.66	3966.79	1577.74	1362.26	937.831
NM_014757	MAML1	476.051	546.753	453.271	517.737	509.817	231.282	196.93	173.136
NM_014757	MAML1	462.525	483.05	430.018	614.001	455.397	193.409	219.407	191.893
NM_014757	MAML1	456.546	507.232	459.998	576.901	497.931	237.808	210.449	195.719
NM_014757	MAML1	520.073	520.145	490.513	623.812	547.836	247.112	228.398	196.228
NM_014757	MAML1	498.743	503.083	457.457	659.576	475.397	239.377	213.499	182.955
NM_014757	MAML1	453.655	525.663	491.623	630.028	536.715	214.031	241.33	195.881
NM_014757	MAML1	463.037	484.002	428.441	632.091	450.178	207.262	202.967	196.023
NM_014757	MAML1	454.067	502.145	480.214	592.888	504.151	231.262	220.513	202.635
NM_032427	MAML2	86.8741	41.4174	42.7353	38.7959	42.5992	28.1836	17.6417	11.7965
NM_005491	MAMLD1	406.872	779.192	778.21	468.468	547.009	195.478	287.322	181.505
NM_005907	MAN1A1	329.787	269.373	339.178	205.533	345.131	43.1486	45.6431	21.3002
NM_024641	MANEA	42.7566	67.4958	88.0013	69.6198	52.2363	28.0043	11.6148	20.0423
NM_024641	MANEA	385.749	523.273	385.17	292.089	489.622	184.56	142.155	134.102
NM_024641	MANEA	382.419	478.193	412.651	264.293	482.321	231.937	131.843	119.278
NM_001270458	MAOA	12168.8	3700.74	7639.19	7330.99	5627.35	622.264	671.139	1065.2
NM_001270458	MAOA	11442.8	3293.63	7525.14	7139.31	5470.61	620.906	585.613	1106
NM_000898	MAOB	69.3596	101.473	96.9046	195.993	99.1397	17.8701	24.6919	32.106
NM_000898	MAOB	53.1263	104.208	93.3202	223.091	84.5182	9.3207	18.9661	41.3986
NM_005909	MAP1B	606.282	526.562	557.823	485.089	848.673	123.147	82.274	48.6277
NM_005909	MAP1B	590.781	549.064	487.06	418.387	808.411	91.4869	78.9788	38.5757
NM_005909	MAP1B	138.238	91.7727	137.496	93.3799	143.156	28.8665	13.0708	26.003
NM_005909	MAP1B	94.168	76.7049	114.662	84.059	130.35	28.6314	22.0253	24.8171
NM_005923	MAP3K5	2015.43	842.523	1035.87	740.063	1525.91	305.284	332.77	394.182
NM_004672	MAP3K6	645.316	875.765	1147.91	820.261	877.972	405.149	318.045	269.571
NM_005204	MAP3K8	67.7501	41.5889	138.855	257.381	55.5523	6.54422	7.9289	7.15792
NM_005204	MAP3K8	62.9081	40.8404	146.62	241.893	52.9589	8.35497	10.3736	12.0844
ENST00000375322	MAP3K8	117.552	135.716	230.583	245.72	150.963	58.678	48.1072	40.1243
NM_002969	MAPK12	207.902	246.821	156.606	84.4904	250.827	54.3884	29.7048	12.8035
NM_002969	MAPK12	240.194	236.189	161.413	71.3184	236.414	46.2741	25.8016	20.1554
NM_002746	MAPK3	326.681	424.622	306.168	267.325	381.523	190.764	95.4561	101.873
NM_002746	MAPK3	311.654	431.67	351.472	258.983	389.962	177.347	98.6442	109.174
NM_002746	MAPK3	326.162	410.087	346.2	244.37	358.018	172.045	108.408	100.004
NM_002746	MAPK3	352.161	403.758	342.037	240.304	360.667	196.338	109.13	107.286
NM_002746	MAPK3	391.552	417.492	347.493	245.03	367.71	217.79	119.475	96.7716
NM_016835	MAPT	60.3145	87.2353	77.0531	141.099	55.9986	12.8443	11.5802	33.9596
NM_016835	MAPT	57.5599	71.2	67.844	132.595	60.3089	18.5771	16.8472	30.2813
NM_023009	MARCKSL1	946.115	1269.88	1345.46	1522.43	1225.6	231.755	210.308	113.416
NM_018650	MARK1	24.7897	60.2523	103.779	77.2951	46.7369	24.4202	10.1366	10.4143
NM_018650	MARK1	42.5286	65.4351	70.8777	83.6088	36.3094	17.1793	12.5198	27.2679
NM_001042539	MAZ	449.141	501.09	419.8	467.908	490.279	123.98	77.5358	96.8234
NM_001042539	MAZ	446.553	420.76	423.228	443.671	478.301	121.215	89.7225	104.64
NM_002383	MAZ	139.179	159.992	162.833	176.202	154.493	65.7439	53.2833	41.0384
NM_003925	MBD4	1403.21	2798.33	2978.79	3231.33	2198.9	699.08	579.43	443.682
NM_003925	MBD4	1340.45	2743.69	2818.12	3245.4	2285.94	793.816	567.278	446.682
NM_001080480	MBOAT1	633.414	1034.31	934.567	637.78	605.973	220.13	139.096	66.0525
NM_006500	MCAM	4112.56	8092.71	10013.4	8689.88	5264.44	1189.56	4416.83	2006.44
NM_182751	MCM10	607.169	2112.22	1738.11	1681.77	1645.48	287.244	177.402	7.09711
NM_182751	MCM10	554.972	1935.99	1635.4	1457.3	1470.35	239.579	169.309	6.69712
NM_004526	MCM2	4741.45	13356.3	12331.4	14704.8	7027.63	1977.1	1726.48	343.318
NM_004526	MCM2	4773.22	13774.7	13062.7	14120	7463.17	2055.14	1868.46	342.972
NM_002388	MCM3	15919.2	39294.1	35798.8	36151.5	24929.2	5981.74	3571.05	2566.82
NM_002388	MCM3	16144.8	38217.1	35134.8	36535.4	25692	6223.65	3655.81	2767.7
NM_005914	MCM4	3630.06	7820.75	8670.02	8210.98	5195.38	1657.61	1597.53	410.229
NM_006739	MCM5	4906.41	11651.7	7280.39	6684.01	6589.77	2175.47	1282.31	173.533
NM_006739	MCM5	2035.24	4801.87	3047.84	2731.21	3157.42	1041.75	631.311	41.546
NM_006739	MCM5	4496.62	11508.9	7099	6527.1	6442.83	1933.12	1541.92	163.791
NM_005915	MCM6	5406.13	15587.6	11922	10052.1	9460.27	2092.83	805.267	382.143
NM_005915	MCM6	4894.66	16329.8	11309.3	9105.85	9335.24	1949.21	753.354	335.819
NM_005916	MCM7	538.838	1092.03	1158.99	1309.5	843.975	218.567	216.411	67.1843
NM_182776	MCM7	39767.6	84335.7	79389.8	93393.1	61134.5	18152.8	17303.8	4218.49
NM_182776	MCM7	40648.1	86657.1	82387.5	92677	67765.7	20064.4	17846	4394.41
NM_024834	MCMBP	1818.71	3095.73	2988.25	3256.76	2870.4	772.552	868.306	884.108
NM_014641	MDC1	1661.45	1542.81	1735.22	2408.31	1378.36	685.714	765.652	465.891
NM_017440	MDM1	41.7025	66.6758	63.995	72.2586	59.4216	39.5831	11.0211	6.78234
NM_020128	MDM1	51.2343	64.003	73.4289	51.8201	61.6823	45.5243	16.8489	16.9956
NM_020128	MDM1	42.7033	54.4599	85.3937	72.9547	48.41	42.9278	14.9233	7.29638
NM_020128	MDM1	43.3401	63.4856	76.831	45.3882	505.181	56.4374	16.116	9.24838
NM_020128	MDM1	135.078	280.954	385.35	315.645	191.473	103.482	56.3434	55.7724
NM_020128	MDM1	45.8872	54.043	87.2536	58.3398	48.3158	43.3746	19.6611	10.6469
NM_020128	MDM1	43.7722	75.4499	77.5067	63.8085	46.8118	47.2395	20.758	11.344
NM_080651	MED30	743.012	1109.05	988.613	1295.73	1027.38	365.908	244.883	254.513
NM_001145783	MEF2BNB	300.65	305.981	554.495	610.797	305.429	132.175	150.068	137.194
NM_001009813	MEIS3	19.6185	53.7665	87.1319	86.9553	29.3354	12.4881	9.11923	8.72555
NM_014791	MELK	5460.42	7132.18	7935.82	7183.17	4860.81	1753.49	1269.07	116.716
NM_014791	MELK	5222.64	7634.82	8213.62	7101.21	5203.62	1952.85	1436.12	133.052
NM_206914	METTL21B	267.073	410.139	324.536	447.824	479.834	90.0424	109.501	200.455
NM_001093725	MEX3A	548.44	400.206	388.039	481.032	390.958	143.668	175.938	195.916
NM_017459	MFAP2	383.586	191.548	245.125	302.532	325.134	57.0481	43.6474	17.168
NM_017459	MFAP2	396.592	201.984	260.586	314.279	359.747	49.5192	53.9067	37.1871
NM_001080541	MGA	29.885	51.4165	49.6561	47.1909	78.9912	7.8879	9.4704	10.9275
NM_001164273	MGA	1154.48	1343.27	1479.11	1576.52	1125.99	383.935	387.945	396.124
NR_046216	MGC27345	486.974	687.034	552.917	841.235	824.565	236.648	204.998	242.808
ENST00000598340	MGC4294	169.285	182.387	185.426	140.404	152.197	70.905	25.7992	20.916
NR_027107	MGC45800	41.4866	67.774	64.3692	68.8643	56.958	26.6607	8.37905	9.29819
NM_000900	MGP	654.626	425.651	261.521	165.418	675.447	27.0545	8.86161	6.65823
NM_001190839	MGP	1257.22	752.529	503.034	358.608	1478.63	50.2034	46.5947	11.8415
NM_000900	MGP	735.721	404.508	306.396	202.62	757.056	30.227	32.9088	5.94495
NM_001190839	MGP	1155.72	723.88	534.34	325.008	1336.09	57.2841	49.2433	17.7607
NM_001136004	MICAL3	121.083	134.267	155.374	159.719	245.623	60.2705	67.9135	50.9082
NM_001291317	MILR1	161.42	94.3515	222.99	208.745	155.674	88.0917	31.6104	16.8938
NR_027350	MIR17HG	48.4681	30.365	39.968	48.9324	49.1737	7.98372	9.25036	25.014
NR_027054	MIR31HG	396.849	382.113	206.458	176.013	345.492	71.4647	71.4538	183.2
NM_018944	MIS18A	2586.88	4869.42	4027.79	5422.29	3275.02	1058.65	859.783	405.152
NM_018353	MIS18BP1	895.725	688.606	626.781	685.506	504.246	233.481	198.565	87.999
NM_002417	MKI67	896.822	901.431	1087.96	1059.34	594.234	113.894	145.85	5.72398
NM_002417	MKI67	943.157	928.812	1100.94	1001.97	599.85	118.831	123.567	6.69454
NM_002417	MKI67	1343.47	1085.22	1497.75	1870.91	752.45	265.61	325.707	8.0532
NM_002417	MKI67	2745.22	2182.85	3092.25	4095.8	1658.38	669.051	681.205	34.1075
NM_001197104	MLL	226.184	314.717	308.828	282.58	230.327	108.096	143.421	90.7445
NM_006818	MLLT11	6153.44	7189.72	9781.36	7039.23	8050.88	5156.45	2923.86	1420.6
NM_005937	MLLT6	2192.8	2150.42	1882.79	2036.57	2147.26	505.177	841.651	1062.67
NM_024101	MLPH	1478.04	1046.43	620.076	656.316	1274.43	164.378	147.964	145.074
NM_022372	MLST8	761.545	626.237	590.035	596.712	707.768	403.984	263.712	260.698
NM_012329	MMD	4201.45	4213.77	4771.52	3237.64	3328.35	1510.59	1858.21	1574.63
NM_007289	MME	651.933	684.98	697.802	623.792	728.963	182.751	104.829	118.081
NM_007289	MME	614.303	640.428	729.186	630.221	651.992	154.804	93.2947	127.035
NM_007289	MME	394.26	408.619	392.859	307.681	370.987	107.69	79.7582	87.8
NM_007289	MME	558.395	470.943	536.506	488.136	493.322	162.549	108.723	182.622
NM_007289	MME	376.077	371.684	381.356	281.656	376.598	110.189	77.6291	112.56
NM_002421	MMP1	103.291	59.1601	89.5726	169.868	151.461	29.134	39.5898	15.8406
NM_005940	MMP11	44.1781	36.2973	43.3609	20.7202	44.2558	9.73749	8.84873	12.3479
NM_004530	MMP2	223.083	201.391	164.853	97.974	207.005	27.5172	27.3857	18.9806
NM_004530	MMP2	223.093	204.527	176.805	98.9709	220.081	37.2959	32.6938	7.83587
NM_006690	MMP24	69.4034	74.713	82.5169	65.2811	103.086	9.64604	9.60095	17.5156
[truncated: 45,537 more rows]
