# Supplementary material for: Identification of a p53-repressed gene module in breast cancer cells
Source: Oncotarget. 2017 Jul 26;8(34):55821–36. doi: 10.18632/oncotarget.19608 (PMC5593526; doi:10.18632/oncotarget.19608)
Supplement: Supplementary file 3 [file oncotarget-08-55821-s003.xlsx]

## Sheet: Table S2
Supplementary Table 2: Transcriptome data obtained from X-ray-irradiated p53+/+ mice and p53-/- mice
Chromosome	Gene Name	K1	K2	W1	W2	KX1	KX2	WX1	WX2
chr7	0610005C13Rik	2.02224	1.39529	1.40378	1.70406	1.97371	1.24712	1.93514	2.56704
chr15	0610007N19Rik	14.9061	17.4311	11.4904	17.4445	11.6815	14.01	15.0076	15.7935
chr12	0610007P14Rik	16.6917	18.5292	20.2562	18.2369	17.7878	18.3525	17.3622	16.6669
chr2	0610008F07Rik	1	1	1	1	1	1	1	1
chr12	0610009B14Rik	1.1729	1.22382	1.18171	1.13069	1.15447	1.08737	1.53419	1.16511
chr11	0610009B22Rik	21.3633	18.904	19.8289	17.9839	21.5574	23.1315	26.7903	22.7901
chr12	0610009D07Rik	35.1972	35.9983	42.8901	39.1534	37.1724	38.0892	33.5752	33.3784
chr11	0610009L18Rik	4.69808	4.29898	4.41916	6.1411	4.17147	3.76334	6.40848	4.74787
chr18	0610009O20Rik	18.1407	17.969	20.3968	18.4172	17.839	20.3233	20.5682	18.6294
chr2	0610010B08Rik	2.69669	1.82279	2.85937	2.70938	2.66165	1.83425	2.67909	2.21793
chr2	0610010B08Rik	2.14624	2.15573	2.36631	2.44209	2.51057	1.97364	2.11944	2.26092
chr2	0610010B08Rik	2.69566	2.72673	2.94224	2.81548	2.74648	2.71108	2.66888	2.74771
chr11	0610010F05Rik	4.78015	4.28352	4.46304	3.79748	4.51068	5.51892	4.21081	4.25334
chr11	0610010K14Rik	34.1835	36.0205	37.8073	42.6603	35.8967	37.9724	34.2733	34.8
chr17	0610011F06Rik	28.6322	30.8104	26.061	30.2559	29.6782	22.8426	35.0106	32.5471
chr16	0610012G03Rik	19.2011	18.0323	18.2241	20.4308	19.3442	19.5059	20.007	22.346
chr2	0610012H03Rik	1	1.05124	1.05206	1.07489	1.0177	1	1.0255	1
chr6	0610030E20Rik	9.49799	8.10376	9.75389	8.55422	9.0934	9.483	8.57645	8.10884
chr3	0610031J06Rik	66.0099	72.9612	71.8674	76.3726	69.3412	62.9429	78.972	85.163
chr3	0610031O16Rik	1	1	1	1	1	1	1	1.09708
chr4	0610037L13Rik	13.1622	13.7813	14.9995	14.7662	13.5658	15.0018	14.4424	14.5594
chr8	0610038B21Rik	1.29498	1.22888	1.33591	1.44606	1.35725	1.2734	1.25314	1.23458
chr17	0610038L08Rik	1	1	1	1	1.02016	1	1	1.02692
chr2	0610039K10Rik	1.29793	1.3526	1.31312	1.30027	1.21294	1.21507	1.61365	1.24386
chr5	0610040B10Rik	6.5242	5.34102	7.44645	7.7977	7.66727	6.2001	9.59936	8.29118
chr6	0610040F04Rik	1.02127	1.10007	1.15845	1.15195	1.05388	1.07618	1.42202	1.09229
chr5	0610040J01Rik	2.95671	4.44036	3.0569	3.72234	3.29362	1.8904	4.36506	3.931
chr4	0610043K17Rik	2.85316	2.15338	1.62305	1.97077	2.53629	1.67366	2.06884	2.63007
chr11	1100001G20Rik	38.5957	41.1326	36.0687	47.6911	36.0859	79.9524	38.7102	30.5005
chr17	1110001A16Rik	10.3311	9.1365	11.1111	10.1436	9.36302	10.1255	10.9996	11.0084
chr6	1110001J03Rik	28.0305	31.6566	28.4897	33.0169	32.9905	33.3201	28.0894	33.5723
chr12	1110002L01Rik	4.17849	4.24184	4.87795	4.53717	4.74589	4.16115	4.07607	4.31541
chr16	1110004E09Rik	12.3512	12.5409	13.7051	12.543	12.5352	13.9298	16.3795	13.5939
chr7	1110004F10Rik	45.5853	45.7325	46.7564	43.9827	43.2634	44.3547	46.4133	46.4923
chr5	1110006O24Rik	3.38927	2.78497	3.1604	3.40757	3.22384	3.4138	4.37628	2.85805
chr13	1110007C09Rik	25.8968	28.2074	29.4767	35.3582	25.2743	28.4316	26.9106	32.1945
chr2	1110008F13Rik	34.8122	32.2894	36.3785	33.176	36.6148	34.4498	42.163	43.6347
chr5	1110008J03Rik	5.72202	5.78832	5.53965	5.73344	5.06903	5.23567	6.30211	6.24428
chr12	1110008L16Rik	5.5274	5.2719	4.5964	5.01854	5.14788	4.77985	5.89472	5.68431
chr2	1110008P14Rik	33.1916	37.0695	51.0913	34.3256	38.3856	48.045	40.2659	41.0942
chrX	1110012L19Rik	17.6791	17.2584	18.5301	16.5268	16.4034	17.1765	21.4192	20.503
chr3	1110015O18Rik	1	1	1	1	1	1	1	1
chr4	1110017D15Rik	1.10566	1.31959	1.18056	1.21142	1.05028	1.07086	1.15602	1.15424
chr12	1110018G07Rik	9.56754	9.1163	10.1337	8.9124	9.91224	8.82883	9.58812	10.4543
chr6	1110019D14Rik	2.90335	2.65822	2.86907	2.81777	3.14799	3.27893	4.04329	4.41761
chr17	1110020A21Rik	2.75174	2.66339	1.86933	2.80198	2.32153	3.21256	2.94335	2.99855
chr16	1110025L11Rik	1	1	1	1	1	1	1	1
chr11	1110028F11Rik	1	1	1.0138	1	1.0469	1.02655	1.01352	1
chr8	1110028F18Rik	1	1	1	1	1	1	1	1
chr9	1110032A03Rik	24.1933	22.4921	21.1942	23.1968	23.1521	28.793	30.6005	27.9727
chr3	1110032F04Rik	1.5941	1.61427	1.45026	1.48757	1.29626	1.32139	1.15651	1.48763
chr2	1110034G24Rik	5.16683	5.0465	5.29932	5.99942	4.43496	4.77355	5.15942	4.80569
chr11	1110035M17Rik	1.45219	1.37559	1.57004	1.54652	1.58169	1.45642	1.3726	1.77872
chr9	1110036E04Rik	1	1	1	1	1.03912	1.05531	1	1
chr4	1110037F02Rik	6.34765	6.56111	6.91445	7.12698	6.43893	6.70062	5.72221	5.60577
chr17	1110038B12Rik	29.7173	30.5979	36.1028	35.1308	29.1665	24.1319	34.7678	30.7466
chr15	1110038F14Rik	21.1433	22.4685	22.7404	22.0673	21.2794	20.4118	21.893	21.8678
chr13	1110046J04Rik	2.47803	2.41812	1.92041	3.09615	2.40845	2.0508	2.40945	2.62129
chr2	1110051M20Rik	5.65235	5.18385	5.79396	5.89441	5.65272	5.68612	6.66203	5.63155
chr16	1110054M08Rik	11.4465	11.8214	10.5997	12.3111	12.2513	12.2431	15.6617	12.6025
chr12	1110057K04Rik	25.1556	22.4218	20.4975	20.9699	23.8731	27.6425	27.8118	27.7663
chr1	1110058L19Rik	14.7008	13.8204	16.3789	14.4668	14.4217	16.5248	14.2847	14.8622
chr19	1110059E24Rik	14.7205	16.4814	17.1172	20.0548	14.6422	16.6361	14.2039	15.4817
chr9	1110059G10Rik	4.74338	4.71881	5.0779	4.74294	4.16751	4.43826	4.72597	4.82884
chrX	1110059M19Rik	1.31867	1.843	1.55823	1.82085	1.35429	6.58329	1.29171	1.33803
chr4	1110065P20Rik	19.8585	18.391	15.0961	15.8742	15.2803	17.3869	19.5551	19.8762
chr6	1190002F15Rik	3.00669	4.59579	2.94728	3.6788	4.62831	2.30178	1.58101	1.23121
chr9	1190002N15Rik	7.91028	6.86898	8.12603	7.51517	6.51176	6.68089	7.32732	6.85152
chr7	1190003J15Rik	15.0762	15.7994	12.8185	15.447	13.5044	9.03851	24.5749	24.5129
chr13	1190003K10Rik	1	1	1	1	1	1	1	1
chr8	1190005I06Rik	18.5546	17.3629	12.6993	21.8934	13.0829	15.3413	28.9684	23.5156
chr10	1190007I07Rik	8.74929	8.1621	9.08695	9.7154	9.12815	7.59939	9.34689	9.43372
chr14	1200011I18Rik	6.2331	5.99799	6.15043	5.9018	5.49303	5.57936	5.6357	5.26281
chr11	1200014J11Rik	5.43875	5.42138	5.79541	5.37441	5.11999	5.34983	4.40781	4.14012
chr16	1300002E11Rik	13.1713	12.6158	14.2427	13.475	12.3055	11.4462	15.9541	13.7774
chr4	1300002K09Rik	1.16463	1.41043	1.33597	1.26364	1.39454	1.31345	1.68808	2.20066
chr2	1300015D01Rik	2.9928	3.07042	2.32262	2.69477	2.64738	4.13548	3.02103	3.0542
chr9	1300017J02Rik	1.41091	1.45758	1.79747	1.73298	1.38407	1.3836	1.1302	1.24122
chr15	1300018J18Rik	7.97271	8.46121	8.15437	7.96891	8.41591	9.55739	7.758	7.92682
chr2	1500002O10Rik	1	1	1.04858	1.09317	1.06608	1	1	1
chr3	1500004A13Rik	2.77225	3.12383	3.16656	2.97194	2.94625	3.05856	2.7517	2.80003
chr15	1500009C09Rik	1	1.0251	1	1	1.0172	1	1	1
chr10	1500009L16Rik	1.71437	2.44512	2.09216	1.78555	2.04437	1.75497	2.03665	2.14686
chr5	1500011B03Rik	8.17955	7.92824	8.818	8.484	9.64732	8.48445	8.23746	9.62408
chr2	1500011K16Rik	22.9118	20.3129	23.8629	22.5576	22.1526	28.8572	24.529	26.6938
chr2	1500012F01Rik	48.614	48.9544	47.6527	61.354	47.1526	35.3903	62.5679	53.8183
chr7	1500012K07Rik	1.0753	1	1	1.07586	1	1	1	1.072
chr18	1500015A07Rik	3.41527	3.13246	4.0137	3.5736	3.2877	3.30338	3.56812	3.39807
chr19	1500015L24Rik	1.05465	1	1	1	1	1	1.11257	1.10443
chr1	1500015O10Rik	3.40713	2.63016	3.91892	3.28593	2.88581	2.35655	5.09991	3.12215
chr11	1500016L03Rik	1	1	1	1	1	1	1	1
chr19	1500017E21Rik	2.22828	2.40797	2.12282	2.11728	2.21191	2.51233	2.07238	1.96785
chr15	1500032L24Rik	119.649	127.685	139.185	116.648	132.278	144.296	125.922	132.562
chr16	1600002D24Rik	1.03951	1	1	1.13554	1	1	1.06102	1.01885
chr17	1600002H07Rik	4.74314	4.43491	4.91718	4.36591	3.83208	4.34209	5.063	4.31357
chr10	1600002K03Rik	9.76954	9.02012	10.2867	9.83502	9.48807	9.01961	10.032	9.18492
chr7	1600010M07Rik	2.86145	3.85779	2.40813	4.15034	2.64959	2.5037	1.99693	2.77976
chr17	1600012H06Rik	15.3933	13.5164	15.826	14.2302	14.4157	14.0962	15.1642	15.3008
chr7	1600014C10Rik	44.1153	41.5998	35.6998	40.0741	47.1716	48.1063	56.2133	53.2407
chr17	1600014C23Rik	1.09536	1	1	1	1	1	1	1.09125
chrX	1600014K23Rik	1	1	1	1	1	1	1	1
chr6	1600015I10Rik	1.01438	1.02973	1.03023	1.05798	1.04111	1.0727	1	1.01371
chr7	1600016N20Rik	2.84318	2.96112	3.66419	3.30501	2.91278	2.41589	2.91634	2.65699
chr16	1600019K03Rik	1	1	1	1	1	1	1	1
chr6	1600020E01Rik	12.6091	11.2754	12.8794	13.7896	11.7448	10.1108	12.5528	9.3851
chr5	1600023N17Rik	1.11901	1.12322	1.33355	1.2399	1.05671	1.28066	1.28598	1.11363
chrX	1600025M17Rik	1	1	1	1	1	1	1	1
chr9	1600029D21Rik	14.7143	17.0729	18.2956	13.3858	18.9874	11.8577	28.7145	18.1751
chr9	1600029I14Rik	1.04789	1.14882	1.20131	1.28957	1.20536	1.09678	1	1.09148
chr9	1600029O15Rik	1.26383	1.12595	1.128	1.24553	1.10154	1.1847	1.1045	1.11618
chr5	1700001C02Rik	1	1	1	1.06176	1.08761	1	1.06313	1
chr17	1700001C19Rik	1.14211	1.11764	1.04816	1.09238	1.06094	1.05747	1.18872	1.18989
chr8	1700001D01Rik	1	1	1	1	1	1	1	1
chr14	1700001F09Rik	1	1	1	1	1	1	1	1
chr14	1700001G11Rik	1.16641	1.28742	1.40804	1.11179	1.19823	1.33625	1.11426	1.15899
chr1	1700001G17Rik	1.27736	1.09576	1.29149	1.27952	1.23127	1.14014	1.38086	1.2649
chr5	1700001J03Rik	2.14769	2.076	2.37834	2.32171	2.21084	1.71779	2.57599	1.73099
chr9	1700001J11Rik	1.02895	1.02994	1.01522	1.0146	1.0207	1.0366	1.01491	1.04143
chr12	1700001K19Rik	1	1.04391	1.08912	1.1282	1.0303	1.04285	1.04366	1.04049
chr19	1700001K23Rik	1	1	1	1	1	1	1	1
chr15	1700001L05Rik	1.38224	1.23585	1.47385	1.38545	1.38739	1.47324	1.37012	1.30466
chr13	1700001L19Rik	1	1.04201	1.02135	1.04095	1	1	1.10456	1.05813
chr2	1700001O22Rik	2.33315	2.12788	1.61074	1.89929	1.78661	1.79625	1.69183	1.8383
chr11	1700001P01Rik	1.07315	1.07587	1	1	1	1	1.15068	1
chr5	1700003C15Rik	1	1	1.06476	1	1	1	1	1
chr11	1700003D09Rik	1.05456	1	1	1	1.0195	1	1.02809	1
chr6	1700003E16Rik	1.14156	1.16469	1.16741	1.16056	1.15177	1.08947	1.2551	1.2701
chr2	1700003F12Rik	1.41309	1.24466	1.43407	1.23785	1.04218	1.23845	1.36466	1.95861
chr11	1700003F17Rik	1.08218	1.34113	1.34534	1.41389	1.29365	1.33186	1.08464	1.47158
chr9	1700003G13Rik	1.0621	1.06437	1.06525	1	1.04438	1	1.06395	1
chr7	1700003G18Rik	1	1	1	1	1	1	1	1
chr3	1700003H04Rik	1	1	1	1	1	1	1	1
chr16	1700003L19Rik	1	1	1	1	1	1	1	1
chr4	1700003M02Rik	1.02151	1.02225	1	1	1	1	1	1
chr4	1700003M07Rik	1.01836	1.01898	1	1	1.02624	1	1.17105	1.05254
chr13	1700003P14Rik	1	1	1	1	1	1	1	1
chr3	1700006A11Rik	1	1	1	1	1	1	1	1
chr11	1700006E09Rik	1.06292	1	1	1	1	1.06355	1	1
chr14	1700006F04Rik	1	1	1	1	1	1	1	1
chr13	1700006H21Rik	1	1	1	1	1	1	1	1
chr8	1700007B14Rik	1.01776	1.0551	1.03734	1.0179	1.02539	1	1.01829	1
chr3	1700007F19Rik	1	1	1	1	1	1	1	1
chr5	1700007G11Rik	1.24049	1.14946	1.15164	1.04847	1	1.1458	1.19813	1.09188
chr11	1700007J10Rik	1	1	1	1	1	1	1.03639	1.03373
chr7	1700007K09Rik	1.06565	1.13613	1	1.06614	1.09383	1	1	1
chr2	1700007K13Rik	1.05241	1.16292	1.2754	1.10564	1.07492	1.10591	6.39804	3.30329
chr16	1700007L15Rik	1.92133	1.77582	2.14968	2.45056	2.48154	3.26868	2.4233	2.21044
chr1	1700007P06Rik	1	1	1	1	1	1	1	1
chr11	1700008A04Rik	1	1	1	1	1	1	1	1
chr8	1700008F21Rik	1	1	1	1	1	1	1	1
chrX	1700008I05Rik	1	1.02142	1	1.04176	1	1	1.02133	1
chr7	1700008J07Rik	3.23558	3.23553	2.809	3.10573	3.04466	2.75522	3.33245	3.14658
chr17	1700008K24Rik	1	1	1	1	1	1	1	1
chr7	1700008O03Rik	1.26914	1.27874	1.28285	1.09041	1.22441	1.04533	1.09239	1.04284
chr3	1700008P02Rik	1	1	1	1	1	1	1	1
chr6	1700009C05Rik	1	1	1	1	1	1	1	1
chr10	1700009J07Rik	1.04468	1.18507	1.42257	1.31517	1.41509	1.13544	1	1
chr4	1700009N14Rik	1	1	1	1	1	1	1.03136	1
chr1	1700009P17Rik	6.46385	6.01942	5.40803	6.50705	6.28015	5.16127	11.1047	8.09046
chr2	1700010B08Rik	1	1	1	1	1	1	1	1
chrX	1700010D01Rik	1	1	1	1	1	1	1	1
chr3	1700010I02Rik	1	1	1	1	1	1	1	1
chr17	1700010I14Rik	1.83745	1.86613	1.9008	1.9032	1.70992	1.45297	1.74206	1.61318
chr10	1700010J16Rik	1	1	1	1	1	1	1	1
chr16	1700010K23Rik	1	1.16723	1	1	1	1	1	1
chr15	1700011A15Rik	1.09069	1.09393	1.14297	1.1371	1.06482	1.04582	1.28019	1
chr13	1700011B04Rik	1	1	1	1.07	1	1.07017	1	1
chr17	1700011E24Rik	1.04909	1	1.05159	1	1.03508	1.0496	1	1.04689
chr14	1700011H14Rik	1	1	1	1.03362	1	1	1	1
chr18	1700011I03Rik	1.04171	1.08638	1.08767	1	1.02981	1	1.12886	1.11948
chr2	1700011J10Rik	5.28804	5.64976	4.86312	5.01349	4.16206	3.51127	5.94167	5.02849
chr8	1700011L22Rik	1.04114	1	1	1	1.0294	1.04158	1	1
chrX	1700011M02Rik	1	1	1	1	1	1	1	1
chr6	1700012A03Rik	1	1	1	1	1	1	1	1
chr11	1700012B07Rik	1.12967	1	1.04543	1.17425	1	1.04368	1	1.05182
chr9	1700012B09Rik	1	1	1	1	1	1	1	1
chr12	1700012B15Rik	7.59039	7.42232	7.42364	7.56844	6.2892	5.50292	6.66851	6.72961
chr10	1700012D01Rik	1.5062	1.85277	2.19678	1.38252	1.54266	1.95868	1.84718	1.36284
chr7	1700012D14Rik	1.28942	1.30018	1.60816	1.58312	1.31025	1.29226	1.59616	1.41504
chr15	1700012I11Rik	1	1	1	1	1	1	1	1.03653
chrX	1700012L04Rik	1.14023	1	1.0982	1	1	1.03217	1.14444	1
chr4	1700012P22Rik	1	1.04292	1	1	1	1	1	1
chr6	1700013D24Rik	1	1.09467	1.09579	1.09183	1	1	1	1
chr3	1700013F07Rik	1.07868	1.16328	1	1.07926	1	1	1.08104	1.15048
chr11	1700013G23Rik	2.84895	2.34389	1.29134	1.55865	2.32134	2.58623	1.4761	2.23834
chr4	1700013G24Rik	1	1	1	1	1	1	1	1
chrX	1700013H16Rik	1.03155	1	1.06632	1.0636	1.02255	1	1	1.03011
chr1	1700015E13Rik	1	1	1	1	1	1	1	1
chr5	1700015F17Rik	1	1	1	1.06199	1	1	1	1
chr7	1700015G11Rik	1	1	1	1	1	1	1	1
chr1	1700016C15Rik	1	1.05947	1	1.28911	1	1.05797	1.1182	1
chr8	1700016D06Rik	1	1	1	1	1	1	1	1.02904
chr13	1700016G22Rik	1.0785	1	1	1	1.0561	1	1	1.07506
chr5	1700016H13Rik	1.05385	1	1	1	1.03849	1	1.05546	1
chr11	1700016K19Rik	1.13278	1.22918	1.18606	1.26764	1.12653	1.17891	1.13674	1.04227
chr10	1700016L04Rik	1	1	1	1	1	1	1	1
chr1	1700016L21Rik	1	1	1	1	1	1	1	1
chr6	1700016P04Rik	1	1	1	1	1	1	1	1
chr9	1700017B05Rik	8.07586	9.36736	8.9017	9.50849	8.3492	7.95274	8.29365	9.40638
chr19	1700017D01Rik	1	1	1	1	1	1	1	1
chr3	1700017G19Rik	1	1	1	1	1.01048	1	1	1
chr2	1700017J07Rik	1	1	1	1	1	1	1	1
chr10	1700017N19Rik	1	1	1	1	1.03128	1	1	1
chr13	1700018A04Rik	1	1	1	1	1	1	1	1
chr8	1700018B08Rik	1	1	1	1	1	1	1	1
chr3	1700018B24Rik	1	1	1	1	1	1	1	1
chr4	1700018C11Rik	1	1	1	1	1	1	1	1
chr5	1700018F24Rik	1	1	1	1.01766	1	1	1	1
chrX	1700018G05Rik	1	1	1	1	1	1	1	1
chr19	1700018L02Rik	3.99489	3.93962	4.01808	4.23675	4.81765	5.43216	5.29246	4.27124
chr1	1700019A02Rik	1	1	1	1	1	1	1	1
chr8	1700019B03Rik	1.0461	1.02384	1	1	1.04942	1.09322	1.02374	1
chrX	1700019B21Rik	1	1	1	1	1	1	1	1
chr1	1700019D03Rik	1.9009	2.03699	1.42078	1.95831	1.78695	1.50571	1.41236	1.28685
chr2	1700019E08Rik	1.07142	1	1	1	1	1	1	1
chr6	1700019G17Rik	2.3978	2.4717	2.86325	2.45486	2.12394	2.09511	2.65179	2.36186
chr6	1700019G24Rik	1	1	1	1	1	1	1	1
chr2	1700019L03Rik	1.1105	1.13716	1.20908	1.06684	1.12637	1.13408	1.22759	1.08435
chr12	1700019M22Rik	1	1	1	1	1	1	1	1
chr19	1700019N19Rik	1	1.04571	1	1	1.09465	1	1	1.04216
chr1	1700019O17Rik	1	1	1	1	1	1	1	1
chr2	1700020A23Rik	1	1.09708	1.0982	1.1883	1	1	1.09629	1
chr19	1700020D05Rik	1.39157	1.20271	1.49385	1.47359	1.27986	1.11873	1.20163	1.26171
chr10	1700020G17Rik	1	1	1	1	1	1	1	1
chr2	1700020I14Rik	13.1608	13.0461	12.8869	12.7052	13.3567	14.5114	14.079	13.7324
chr11	1700020L24Rik	9.43	9.68492	8.62017	9.31994	8.61711	11.4173	9.95159	10.8858
chr9	1700020M21Rik	1	1	1	1	1	1	1	1
chr10	1700020N01Rik	1.03731	1.07726	1.07843	1.03761	1.02667	1	1.03843	1.03562
chrX	1700020N15Rik	1	1	1	1	1	1	1	1
chr1	1700020N18Rik	1.26484	1.09164	1	1.08892	1.12618	1.17822	1.09093	1
chr10	1700021F05Rik	23.2801	23.1774	23.8393	25.9846	23.3846	29.5125	26.7196	27.5983
chr2	1700021F07Rik	1	1	1	1	1	1	1	1
chr16	1700021K19Rik	10.0851	10.1975	10.9471	10.1676	10.9075	10.2985	7.34165	7.61529
chr4	1700021N21Rik	1	1.04684	1	1	1	1	1	1
chr5	1700022A21Rik	1	1	1	1	1	1	1	1
chr15	1700022A22Rik	1	1	1	1	1	1	1	1
chr16	1700022E09Rik	1	1	1	1	1	1	1	1
chr12	1700022H16Rik	1	1	1	1	1	1	1	1
chr4	1700022I11Rik	1	1	1.00984	1	1.00669	1	1	1
chr1	1700022P22Rik	1	1	1.13488	1.12929	1	1.12951	1	1
chr6	1700023A16Rik	1	1	1	1	1	1	1	1
chr11	1700023C21Rik	1	1	1	1	1	1	1	1
chr5	1700023E05Rik	1	1	1	1	1	1	1.02211	1.02049
chr10	1700023F02Rik	1	1	1	1	1	1	1	1
chr11	1700023F06Rik	1.79907	1.68328	1.51122	1.87547	1.7946	1.24582	2.82473	2.12767
chr6	1700023L04Rik	4.51267	4.99027	3.55581	4.94847	7.52127	10.6196	7.12493	4.23192
chr14	1700024B18Rik	1	1	1	1	1	1	1	1
chr13	1700024F13Rik	1.06657	1.06902	1	1.06707	1	1	1.06856	1.12725
chr14	1700024G13Rik	1	1	1	1	1	1	1	1
chr2	1700024P03Rik	1	1	1	1	1	1	1	1
chr13	1700024P04Rik	1	1.11265	1	1	1	1	1.11165	1
chr4	1700024P16Rik	1.21314	1.22034	1.24766	1.28278	1.32072	1.19289	1.35811	1.12839
chr15	1700025B11Rik	1.43449	1.0902	1.36516	1.17505	1.1863	1	1.44751	1.16625
chr2	1700025C18Rik	1	1	1	1	1	1	1	1
chr6	1700025E21Rik	1.10137	1	1.05975	1.06812	1.02415	1.08621	1.05854	1.08138
chr19	1700025F22Rik	1	1	1	1	1	1	1	1
chr10	1700025F24Rik	1	1	1	1	1	1	1	1
chr1	1700025G04Rik	2.7675	3.28219	3.10289	3.4722	2.81933	2.75648	2.68063	2.87735
chr17	1700025K24Rik	1	1	1	1	1	1	1	1
chr5	1700025M24Rik	1	1	1	1	1	1	1	1
chr6	1700025N23Rik	1.04541	1.09406	1.04772	1.09152	1.03245	1	1.09353	1.04337
chr7	1700026D08Rik	1.08876	1.15308	1.0311	1.02982	1.08458	1.05982	1.0914	1.11295
chr2	1700026D11Rik	1	1	1	1	1	1	1	1
chr8	1700026F02Rik	1	1	1	1	1	1	1	1
chr2	1700026L06Rik	2.79012	2.99361	2.7416	3.87232	2.94272	1.73659	2.29739	3.53484
chr1	1700027A15Rik	1	1	1	1	1	1	1	1
chr5	1700027F09Rik	1	1	1	1.05618	1.03984	1	1	1
chr3	1700027H10Rik	1	1	1	1	1	1	1	1
chr9	1700027I24Rik	1	1	1	1	1	1	1	1
chr10	1700027J07Rik	1.07471	1	1	1.0753	1.0267	1.03776	1	1
chr7	1700028B04Rik	1	1	1	1	1	1	1	1
chr5	1700028D13Rik	1	1	1	1	1	1	1	1
chr5	1700028E10Rik	1.35054	1.12688	1.33165	1.44525	1.34621	1.44384	1.12634	1.15687
chr10	1700028I16Rik	1.11257	1.07769	1.11831	1.11346	1.05364	1	1	1
chr7	1700028J19Rik	1.06539	1.40607	1.17182	1.29661	1.32715	1.1983	1.03367	1.24968
chr5	1700028K03Rik	1.64816	1.79938	1.58577	1.82552	1.62583	1.42176	1.5972	1.47722
chr3	1700028M03Rik	1	1	1	1	1	1	1	1
chr19	1700028P14Rik	1	1	1	1	1	1	1	1
chr2	1700028P15Rik	1	1	1	1	1	1	1	1
chr7	1700029B22Rik	1	1	1	1	1	1	1	1
chr13	1700029F12Rik	1	1	1	1	1	1	1	1
chr8	1700029H14Rik	1	1	1	1	1.02068	1	1.02766	1.02762
chr2	1700029I15Rik	2.36181	2.59751	2.96625	3.22732	2.58147	2.88677	2.57889	2.63401
chr16	1700029J03Rik	1	1	1.05641	1	1	1	1	1
chr8	1700029J07Rik	3.43381	3.12814	3.34084	3.41479	3.41505	3.00329	4.51947	3.64255
chr4	1700029M20Rik	1	1	1.01313	1.01259	1.01785	1	1	1
chr13	1700029N11Rik	1	1	1	1	1	1	1	1.08039
chr15	1700029P11Rik	1	1	1	1	1	1	1	1
chr17	1700030A11Rik	1	1	1	1	1	1	1	1
chr12	1700030C10Rik	4.20172	3.32836	3.99622	3.67576	3.96536	4.88499	4.46428	4.39023
chr6	1700030F04Rik	1	1	1	1	1	1	1	1
chr15	1700030F18Rik	1	1.3819	1	1.14836	1.10525	1.07436	1	1.1408
chr8	1700030J22Rik	1.17818	1.15965	1.27473	1.20361	1.1783	1.21626	1.19572	1.27192
chr8	1700030K09Rik	5.3484	5.9382	5.46279	6.1125	6.43641	5.78536	5.1136	4.34652
chr3	1700030L20Rik	1.16315	1.16894	1.38581	1.26721	1.33525	1.28856	1.14702	1.23369
chr8	1700030M09Rik	1	1	1	1	1.02992	1	1	1
chr19	1700030N03Rik	1	1	1	1	1	1	1	1
chr10	1700030O20Rik	1	1	1	1	1	1	1	1
chr17	1700031A10Rik	1	1	1	1	1	1	1	1
chrX	1700031F05Rik	1	1	1	1	1	1	1	1
chr15	1700031M16Rik	1	1	1	1	1	1	1	1
chr12	1700031P21Rik	1	1	1	1	1	1	1	1
chr18	1700034E13Rik	1	1	1	1	1	1	1	1
chr11	1700034F02Rik	1.1007	1.05206	1.07057	1.05076	1.07198	1.10183	1.19012	1.1441
chr5	1700034G24Rik	1	1	1	1	1	1	1	1
chr1	1700034H15Rik	1.15082	1.10666	1.20863	1.17609	1.14184	1.10438	1.13079	1.12869
chr3	1700034I23Rik	1.0153	1.00791	1.03216	1.01542	1.04373	1.00773	1.00788	1.02918
chr6	1700034J05Rik	1	1.01849	1	1	1	1	1	1
chr9	1700034K08Rik	1	1	1	1	1	1	1	1
chr6	1700034O15Rik	1	1	1	1	1	1	1	1
chr1	1700034P13Rik	1.17584	1.15593	1.10562	1.15194	1.2334	1.07619	1.07761	1.09589
chr3	1700036G14Rik	1	1	1	1	1	1	1	1
chr16	1700037C18Rik	2.68569	2.55934	3.14868	2.87983	2.58931	3.53769	3.14228	2.95172
chr2	1700037H04Rik	93.3677	76.2521	111.075	79.68	82.7955	79.4988	82.1179	80.4238
chr7	1700039E15Rik	1	1	1	1	1.01522	1.0646	1	1.02032
chr19	1700039E22Rik	1	1	1	1	1	1	1	1
chr10	1700040L02Rik	1.18681	1.16111	1.1309	1.25108	1.3338	1.1259	1.09619	1.08916
chr2	1700040N02Rik	1.03312	1	1	1	1.04734	1	1	1
chr9	1700041C23Rik	1	1	1	1	1	1	1	1
chr16	1700041M19Rik	1	1	1	1	1	1	1	1
chrX	1700042B14Rik	1	1	1	1.03782	1	1	1.08373	1.13136
chr4	1700042G07Rik	1	1	1	1	1	1	1	1
chr4	1700042G15Rik	1	1	1	1	1	1	1	1
chr11	1700042O10Rik	1.11021	1.03803	1.07722	1	1	1.1114	1.03783	1
chr14	1700044C05Rik	1	1	1	1	1	1	1	1
chr18	1700044K03Rik	1	1	1	1	1	1	1	1
chr4	1700045H11Rik	1	1	1	1	1	1	1	1
chrX	1700045I19Rik	1	1.03374	1	1.03286	1	1	1	1.03112
chr11	1700046C09Rik	1	1	1	1	1	1	1	1
chr14	1700047E10Rik	1	1	1	1	1	1	1.08591	1
chr15	1700047G03Rik	1.39682	1.25692	1.67765	1.14996	1.24816	4.75896	1.40867	1.2369
chr12	1700047I17Rik2	9.35029	9.05652	10.198	8.83726	9.85605	10.3006	11.1881	10.6502
chr12	1700047I17Rik2	9.24907	8.98156	10.1519	8.6499	9.80314	10.2291	11.129	10.5983
chr5	1700047L14Rik	1	1	1	1	1	1	1	1
chr1	1700047M11Rik	1.06438	1.06674	1.27058	1.12972	1.18404	1.39014	1.0663	1.18458
chr16	1700048M11Rik	1.42392	1.33037	1.33395	1.21344	1.30294	1.32079	1	1.40582
chr9	1700048O20Rik	1.39647	1.63559	1.68767	2.2391	1.58092	2.14261	1.53077	1.54849
chr6	1700049E15Rik	1	1	1	1	1	1	1	1
chr6	1700049E22Rik	1	1	1	1	1	1	1	1
chr7	1700049G17Rik	2.09856	2.14805	2.17833	2.23221	2.06417	1.90206	2.20683	2.00838
chr10	1700049L16Rik	1	1	1	1	1.03734	1	1	1.04991
chr11	1700051A21Rik	1	1	1	1	1	1	1	1
chr12	1700052I22Rik	1	1	1	1	1	1	1	1
chr11	1700052K11Rik	3.32867	3.16245	3.12057	3.04878	3.03547	3.4151	3.4133	3.03743
chr10	1700052N19Rik	9.31699	9.71371	9.61119	9.89177	9.13173	7.74483	8.14265	7.73641
chr19	1700054A03Rik	1	1.05645	1	1	1.03893	1	1	1
chr6	1700054K19Rik	1	1	1	1	1	1	1	1
chr2	1700054M17Rik	1	1	1	1	1	1	1	1
chrX	1700054O13Rik	1	1.08973	1	1.08707	1	1	1	1.08269
chr9	1700055C04Rik	1	1	1	1	1	1	1	1
chr19	1700055N04Rik	1.94273	1.9248	1.46842	1.6693	2.27397	1.63454	1.86156	2.44021
chr1	1700056E22Rik	3.12713	2.85712	2.97256	3.64828	2.43086	3.23405	3.79197	3.15069
chr9	1700057G04Rik	1	1	1	1	1	1.0381	1	1
chr4	1700057H15Rik	1	1	1	1	1	1	1	1
chr10	1700058G18Rik	1	1.35438	1.11978	1.22971	1.12219	1.11515	1	1.10891
chr6	1700060C16Rik	1	1	1	1	1	1	1	1
chr2	1700060C20Rik	1.07906	1.08203	1	1	1	1	1	1
chr2	1700061F12Rik	1	1	1	1	1	1	1	1
chr17	1700061G19Rik	1.1456	1.09033	1.10714	1.24956	1.11447	1.13253	1.04498	1.13889
chr3	1700061I17Rik	1	1	1	1	1	1	1.01912	1.01771
chr1	1700063A18Rik	1	1	1	1	1	1	1	1
chr9	1700063D05Rik	1	1	1	1	1	1	1	1
chr5	1700063O14Rik	1	1	1	1	1	1	1	1
chr10	1700064J06Rik	1	1	1	1	1	1	1	1
chr12	1700064M15Rik	1.06992	1.07251	1	1	1	1.07061	1	1
chr9	1700065D16Rik	1	1	1	1	1	1.14958	1	1
chr15	1700065I16Rik	1	1	1	1	1	1	1	1
chr18	1700065I17Rik	1	1	1	1	1	1	1	1
chr6	1700065J11Rik	1	1	1	1	1	1	1	1
chr1	1700065J18Rik	1	1	1	1	1	1	1	1
chr18	1700065O20Rik	1	1	1	1.06292	1	1	1	1
chr1	1700066B17Rik	1	1	1	1	1	1	1	1
chr18	1700066B19Rik	1.17105	1.1916	1.26973	1.15809	1.15282	1.173	1.14679	1.17676
chr4	1700066J24Rik	7.66894	6.76094	7.22895	6.35066	6.42815	7.73632	7.55038	7.25512
chr1	1700066M21Rik	3.62704	3.60678	3.90971	3.50692	3.39742	3.2775	2.71494	2.80096
chr5	1700066N21Rik	1	1	1	1	1	1	1	1
chr18	1700066O22Rik	1	1	1	1	1	1	1	1
chr1	1700067G17Rik	1	1.07956	1	1	1	1	1	1
chr8	1700067K01Rik	1.03638	1.07531	1.07646	1.14666	1.23398	1.03677	1.07492	1.13891
chr17	1700067P10Rik	1	1	1.05596	1	1	1	1	1.05087
chr5	1700069L16Rik	1	1	1	1	1	1	1.06407	1
chr6	1700069P05Rik	1	1	1	1	1	1	1	1
chr11	1700071K01Rik	1	1	1	1.0386	1	1	1	1
chr17	1700071M16Rik	1.79947	1.43572	1.48645	1.5513	1.42102	1.25515	1.52	2.12506
chr9	1700072B07Rik	1	1	1	1	1	1	1	1
chr6	1700072O05Rik	1	1	1	1	1	1	1	1
chr6	1700073E17Rik	1.01503	1.03106	1	1.02273	1.00537	1.0228	1	1
chr13_random	1700074H08Rik	1	1	1	1	1	1	1	1
chr13_random	1700074H08Rik	1	1	1	1	1	1	1	1
chr6	1700074P13Rik	1	1	1	1	1	1	1	1
chr9	1700080E11Rik	1	1	1	1	1	1	1	1
chr2	1700080N15Rik	1	1	1	1	1	1	1	1
chrX	1700080O16Rik	1	1	1	1	1.01851	1	1	1
chr5	1700081H04Rik	1	1	1	1	1	1	1	1
chr7	1700081H22Rik	1	1	1	1	1	1	1	1
chr1	1700084C01Rik	1.20949	1.13547	1.22021	1.21119	1.1123	1.05295	1.10787	1.24991
chr2	1700084E18Rik	2.50637	2.95868	2.18653	3.14848	3.06327	2.26599	2.29318	2.68375
chr13	1700084F23Rik	1	1	1	1	1	1	1	1
chr15	1700084J12Rik	1	1	1	1	1	1	1	1
chr5	1700085B03Rik	1	1	1	1	1	1	1	1
chr12	1700085C21Rik	1	1.03774	1	1.03674	1	1	1	1
chr12	1700086L19Rik	1	1	1	1	1	1	1	1
chr18	1700086O06Rik	2.33896	2.22462	2.72991	2.20457	2.14331	2.1127	2.52019	2.4159
chr15	1700088E04Rik	6.61888	5.38498	6.85754	5.58067	5.93768	7.51836	7.24494	6.09947
chr18	1700091E21Rik	1	1	1	1	1	1	1	1
chr14	1700091H14Rik	1.40956	1	1.1148	1.02752	1	1.0276	1	1
chr8	1700092C02Rik	1	1	1	1	1	1	1	1
chr14	1700092C10Rik	1	1	1	1	1	1	1	1
chr13	1700092E19Rik	1	1	1	1	1	1	1	1
chr11	1700092K14Rik	1	1	1	1	1	1	1	1
chr19	1700092M07Rik	1.3149	1.32813	1.33068	1.31696	1.45008	1.63475	1.32449	1.15105
chr11	1700093K21Rik	1.4806	1.33177	1.42553	1.16204	1.28533	1.11694	1.53402	1.41971
chr3	1700094D03Rik	4.77397	4.51374	5.55309	5.29814	4.89184	3.82837	4.78099	4.06832
chr10	1700094J05Rik	1.08039	1	1.04225	1.04051	1	1.04063	1	1
chr6	1700094M24Rik	1	1	1	1	1	1	1	1
chr4	1700095A21Rik	1	1	1	1	1	1	1	1
chr5	1700095B10Rik	1	1	1	1	1	1	1	1
chr3	1700095B22Rik	1	1	1.03798	1	1	1.03653	1.03722	1
chr11	1700096J18Rik	1.11674	1.24276	1.12261	1.35264	1.08343	1	1.12026	1.22362
chr5	1700096K18Rik	5.55048	5.92323	4.93587	5.69212	5.20023	5.75851	5.68613	4.99524
chr17	1700097N02Rik	1.73853	1.63755	2.44877	1.69464	1.86212	2.11936	1.05071	1.04703
chr13	1700100L14Rik	1	1	1	1	1	1	1	1
chr2	1700101E01Rik	1	1.40711	1.1523	1.08804	1.18731	1.08828	1.31488	1.3213
chr6	1700101I11Rik	1	1.05414	1.16472	1	1.14937	1	1.05381	1.19966
chr12	1700101O22Rik	1	1	1	1	1	1	1	1
chr17	1700102H20Rik	1.14269	1.14856	1.29969	1	1.31562	1.37671	1.17402	1.37417
chr9	1700102P08Rik	1.57323	1.70465	1.82842	1.50556	2.17789	1.43456	1.36896	1.47885
chr9	1700104A03Rik	1	1	1	1	1	1	1	1
chr19	1700105P06Rik	1	1.0895	1.36232	1.17369	1.18486	1.08704	1.17762	1
chr11	1700106J16Rik	1	1	1	1	1	1	1	1
chr14	1700108F19Rik	1.04762	1.04932	1.15012	1.23993	1.10209	1.09623	1.04904	1.09096
chr14	1700108J01Rik	1	1	1.11689	1	1	1	1	1
chr2	1700109F18Rik	1.05325	1	1	1.10732	1	1	1.05484	1.2035
chr14	1700109G14Rik	1	1	1	1	1.03782	1	1	1
chr11	1700109G15Rik	1	1	1	1	1	1	1.15925	1
chr5	1700109H08Rik	1.18287	1.31594	1.06405	1.24568	1.17426	1.06157	1	1.05825
chr14	1700109I08Rik	1	1	1	1	1	1	1	1
chr17	1700110C19Rik	1.36112	1.12477	1.25297	1.24257	1.25808	1.24319	1.06199	1.28757
chr14	1700110I01Rik	1.01654	1.00749	1.00761	1.01216	1	1	1.00745	1.01381
chr14	1700110I01Rik	1.01964	1.00749	1.00761	1.01216	1	1	1.00745	1.01381
chr14	1700110I01Rik	1.01964	1.00749	1.00761	1.01216	1	1	1.00745	1.01381
chr9	1700110K17Rik	1	1	1	1	1.04413	1.12475	1.0636	1
chr14	1700110M21Rik	1	1.02033	1	1	1	1	1	1
chrX	1700111N16Rik	1	1	1	1	1	1	1	1
chr14	1700112E06Rik	1.80741	2.39368	2.03711	1.81372	2.50677	1.81593	2.24728	2.19948
chr1	1700112H15Rik	1.05465	1.05663	1	1	1	1	1	1
chr5	1700112J05Rik	1.05275	1	1	1	1	1.05329	1	1
chr3	1700113A16Rik	11.6719	10.5684	12.4309	13.3837	10.5415	8.7483	9.46392	8.82822
chr10	1700113H08Rik	1.02835	1.14668	1.0894	1.17147	1.10132	1.02866	1.05839	1
chr16	1700119H24Rik	1	1.08282	1.08385	1	1	1	1	1
chr15	1700120C14Rik	1.3035	1.79037	1.3187	2.06922	1.97599	1.45887	1.31272	1.43664
chr18	1700120E14Rik	1	1	1	1	1	1	1	1
chr7	1700120G07Rik	1	1	1	1	1	1	1.04794	1
chr7	1700120K04Rik	1.53393	1.64668	1.37393	1.44814	1.44517	1.62877	1.27497	1.17026
chrX	1700121L16Rik	1	1	1	1	1	1	1	1
chr12	1700121N20Rik	1	1	1	1	1	1	1	1
chr17	1700122O11Rik	1	1	1	1	1	1	1	1
chr19	1700123I01Rik	1.1844	1.11922	1.09692	1.16266	1.21417	1.09322	1.28484	1.17596
chr5	1700123K08Rik	1	1	1	1	1	1	1	1
chr6	1700123L14Rik	1	1	1.02281	1.04375	1.03102	1.08776	1	1
chr4	1700123M08Rik	1.51947	1.46095	1.27299	1.48619	1.55692	1.52506	1.64961	1.49596
chr4	1700123O12Rik	1	1	1	1	1	1	1	1
chr14	1700123O20Rik	16.5678	16.2804	17.2124	16.2757	17.1477	16.635	14.8097	16.3977
chr16	1700123O21Rik	1	1	1	1	1	1	1	1
chr4	1700125G02Rik	1	1	1	1	1	1	1	1
chr3	1700125G22Rik	1	1	1	1	1	1.0486	1	1
chr8	1700125H03Rik	1	1	1	1	1	1	1	1
chr11	1700125H20Rik	1.04129	1	1	1	1.08854	1.04173	1	1.07886
chr5	1700126H18Rik	1	1	1	1	1	1	1	1
chr14	1700128A07Rik	1	1	1	1	1	1	1	1
chr9	1700128F08Rik	1	1	1	1	1	1	1	1
chr14	1700129C05Rik	1	1	1	1	1	1	1	1
chr1	1810006J02Rik	1.52622	1.49896	1.53011	1.57472	1.34477	1.46558	1.15806	1.18829
chr12	1810007C17Rik	1	1	1	1	1	1	1	1
chr19	1810007D17Rik	1	1	1	1	1	1	1	1
chr16	1810007I06Rik	1	1	1	1	1	1	1	1
chr7	1810008I18Rik	1	1.19831	1	1	1	1.0644	1	1.18281
chr19	1810009A15Rik	51.148	54.53	55.7264	57.4573	55.9318	52.8432	57.2608	54.1562
chr6	1810009J06Rik	1	1.02509	1.02546	1.09765	1.05194	1	1	1
chr7	1810010D01Rik	2.12972	3.74483	2.32429	3.01439	2.70801	1.70257	3.68488	3.65563
chr11	1810010H24Rik	5.11568	4.81584	4.83675	5.14838	4.5043	4.47278	5.49647	5.2367
chr14	1810011H11Rik	3.57794	3.21819	2.85124	3.16138	3.64524	2.70324	3.89135	3.77681
chr8	1810011O10Rik	98.6735	108.886	64.4962	121.75	95.7251	125.982	97.3383	124.048
chr8	1810012K16Rik	1	1.18526	1	1.2696	1.06377	1.09006	1.0919	1
chr17	1810013A23Rik	1	1	1	1	1	1	1	1
chr5	1810013D10Rik	24.7011	25.4115	25.6418	27.9211	22.8182	26.9666	23.4437	22.9446
chr16	1810013L24Rik	12.2253	10.7528	12.9715	10.7375	12.8432	12.7167	12.5682	12.4776
chr10	1810014B01Rik	3.38559	3.08811	3.57999	3.84435	2.98379	4.13116	3.7244	3.47336
chr19	1810018F18Rik	1	1	1	1	1	1	1	1
chr8	1810019D21Rik	3.71736	4.91625	4.1775	3.65406	4.36589	2.3928	9.50272	6.40046
chr4	1810019J16Rik	4.50241	4.60077	4.89904	4.73489	4.84161	3.08167	8.60879	6.30643
chr6	1810020O05Rik	1.07582	1.03925	1.03984	1	1.13547	1.11495	1.07808	1.03619
chr15	1810021B22Rik	3.95085	3.20607	3.52365	3.83463	3.10889	3.00985	3.96846	3.55832
chr3	1810022K09Rik	92.2829	88.4356	110.404	97.3597	93.3709	96.7812	93.2775	92.9178
chr2	1810024B03Rik	1.09102	1.0314	1.06378	1	1.04337	1	1.06249	1.02896
chr7	1810026B05Rik	4.42658	4.55042	5.33439	4.98534	4.31709	4.05719	3.86237	3.51049
chr9	1810026J23Rik	14.9745	14.1625	14.98	14.1511	14.5081	14.6185	15.8131	14.9527
chrX	1810030O07Rik	16.7069	17.4405	18.1818	18.694	17.4042	16.1571	16.9179	15.5069
chr11	1810032O08Rik	7.94899	6.94679	8.02531	9.60005	8.04414	8.35131	7.65483	8.04219
chr8	1810033B17Rik	4.73271	5.07837	5.5045	7.30556	5.96518	4.98274	2.5661	4.0025
chr13	1810034E14Rik	3.0178	2.98162	3.44248	3.21922	2.54419	3.20529	2.44825	2.57519
chr4	1810035I16Rik	1	1	1	1	1	1	1	1
chr3	1810037I17Rik	48.0585	50.7099	43.0889	51.4631	47.6917	44.433	54.8999	51.2523
chr15	1810041L15Rik	1.05791	1.26331	1.04261	1.08759	1.01656	1.01757	1	1.03865
chr10	1810043G02Rik	11.5714	11.3261	11.7917	11.7454	10.8771	10.4331	15.5452	12.8756
chr11	1810043H04Rik	25.4727	23.127	24.9851	22.6541	24.5626	23.5244	24.7312	24.9146
chr6	1810044D09Rik	5.40905	5.47214	5.07984	5.22844	5.27616	5.44868	11.9213	6.32606
chr9	1810046K07Rik	1.31864	1.32972	1.24358	1.1752	1.12422	1.205	1.14915	1.08294
chr16	1810053B23Rik	1	1	1	1	1	1	1	1
chr19	1810055G02Rik	12.0168	10.6458	9.25166	10.4615	13.4015	11.1777	11.9049	12.6418
chr6	1810058I24Rik	63.1127	70.3462	61.9719	76.6768	65.4979	65.5673	69.3703	67.9614
chr3	1810062G17Rik	3.33252	2.99761	2.3671	2.98909	3.05178	2.81318	3.86412	2.71354
chr14	1810062O18Rik	2.42968	2.12607	2.62253	2.38298	2.43049	2.15544	2.35462	2.20211
chr9	1810064F22Rik	1	1.12908	1	1.01573	1.05577	1.01578	1	1.01489
chr11	1810065E05Rik	1	1.04559	1.09254	1	1.03147	1.04449	1	1.04204
chr10	2010001E11Rik	1.10224	1.09759	1.14882	1.09515	1.05846	1.19089	1.08099	1.12004
chr5	2010001M06Rik	6.63034	7.57988	6.0693	8.99873	5.23919	3.73932	28.0294	20.823
chr19	2010002M12Rik	1.25515	1.19378	1.21349	1.30977	1.39823	1.35288	1.56302	1.92373
chr19	2010003K11Rik	11.5053	9.04276	17.7554	7.05092	11.9885	11.5856	4.09104	7.20801
chr4	2010003O02Rik	29.3909	31.3343	30.3685	30.2147	25.8343	30.6571	31.3677	26.8767
chr16	2010005H15Rik	1.18541	1	1	1.09337	1.03313	1	1.28646	1.1774
chr2	2010009K17Rik	1	1	1.0872	1	1	1	1	1
chr18	2010010A06Rik	1	1	1.07347	1	1	1.07061	1	1
chr19	2010012O05Rik	8.67829	8.32269	8.3569	8.52405	7.78006	10.09	7.72864	8.34077
chr4	2010015L04Rik	1.94983	1.62017	1.71077	1.845	1.98125	2.00223	1.44351	1.35037
chr3	2010016I18Rik	11.3038	9.67616	10.3196	11.7739	9.48344	14.4225	9.04452	7.10523
chr17	2010106C02Rik	1	1	1	1	1.04874	1.06888	1	1.06519
chrX	2010106E10Rik	1	1	1	1.03083	1.02186	1	1	1
chr12	2010107E04Rik	148.52	163.647	186.942	176.072	180.016	174.138	163.59	179.992
chr6	2010107G12Rik	1.13387	1.05191	1.08796	1.15184	1.09568	1.05077	1.0517	1.07982
chr10	2010107G23Rik	2.0228	2.0359	2.43353	2.3104	1.85288	1.94805	3.15044	2.52486
chr5	2010109A12Rik	2.05378	1.72927	1.83027	1.70758	1.81584	1.70914	1.63313	1.67204
chr15	2010109I03Rik	1.34872	1.40074	1.28512	1.25392	1.20771	1.11755	1.09975	1.1109
chr13	2010111I01Rik	3.09269	3.71953	3.46195	3.31106	2.83766	3.03608	3.31918	3.18596
chrX	2010204K13Rik	2.06894	2.62978	2.53384	1.83978	1.54313	1.88794	1.77027	2.03575
chr1	2010300C02Rik	1.68283	1.82888	2.06011	1.83263	1.76046	1.55417	2.28366	1.71933
chrX	2010308F09Rik	1.10982	1	1	1.11058	1	1.11079	1	1.10515
chr6	2010310C07Rik	1	1	1.10348	1	1	1.04975	1	1
chr9_random	2010315B03Rik	1	1	1	1	1	1	1	1
chr8	2010320M18Rik	12.5566	14.3546	14.1154	11.8878	13.1826	13.5502	16.7107	14.1404
chr7	2200002D01Rik	9.27074	11.0224	7.51588	8.43678	7.54386	5.57065	12.4601	11.3652
chr7	2200002J24Rik	1	1	1	1	1	1	1.07773	1.21649
chr6	2210010C04Rik	1	1	1	1.01701	1	1.01706	1	1
chrX	2210013O21Rik	18.9254	19.9699	17.5469	22.1404	16.6853	18.8191	21.2071	20.5278
chr11	2210015D19Rik	4.50563	4.23438	4.70606	4.61461	4.49507	4.96792	5.08186	4.6298
chr13	2210016F16Rik	14.4741	14.243	14.7429	13.599	15.0245	17.2163	15.3145	14.9888
chr5	2210016L21Rik	19.478	22.0656	23.0971	21.6671	20.9032	23.1304	19.0462	19.5744
chr7	2210018M11Rik	3.79601	4.06905	4.38541	4.18591	4.23593	4.03835	3.14829	3.15469
chr5	2210019I11Rik	1	1	1	1	1	1	1	1
chr12	2210039B01Rik	7.40162	7.21834	8.72	9.18742	9.16636	7.6314	6.00359	6.3816
chr17	2210404J11Rik	7.87994	9.21183	8.64503	9.10744	8.00813	7.82791	9.86453	9.61024
chr10	2210404O07Rik	4.85289	5.16848	5.73674	5.21125	4.63226	3.40006	3.3641	4.29288
chr17	2210404O09Rik	2.70311	2.54309	2.80742	2.99513	2.7274	2.32869	2.50329	2.53187
chr11	2210407C18Rik	1	1	1.04927	1	1	1	1	1
chr6	2210408F21Rik	6.80143	7.4436	10.0319	6.6242	8.35219	7.0665	10.9267	9.64208
chr13	2210408I21Rik	1.84497	1.69422	1.96148	1.73383	1.79205	2.05852	1.88035	1.79815
chr18	2210409D07Rik	1	1.11969	1	1.23185	1.08228	1	1.1186	1.22052
chr11	2210409E12Rik	1	1.16643	1	1	1	1	1.16457	1
chr4	2210414B05Rik	1.04721	1.0489	1.14884	1.14273	1.23619	1.23853	1	1
chr11	2210416O15Rik	1.14985	1.25793	1.10506	1.2268	1.24981	1.48425	1.38689	1.23792
chr5	2210417A02Rik	1.26206	1.36271	1.36707	1.17597	1.06243	1.35271	1.17995	1.16712
chr10	2210417K05Rik	2.37246	2.95877	3.07262	3.24637	3.57467	2.21227	2.85534	3.29741
chr18	2210420H20Rik	1	1	1	1	1	1	1	1
chr17	2300002M23Rik	1	1	1	1	1	1	1	1
chr11	2300003K06Rik	1	1	1	1	1	1	1	1
chr15	2300005B03Rik	1	1.11725	1	1	1.08061	1	1	1.10801
chr9	2300009A05Rik	18.3008	15.6495	17.7094	19.0531	17.1899	17.5283	20.4969	18.8789
chr6	2310001H17Rik	5.24302	5.13223	5.94858	7.32773	5.86354	5.07546	4.11179	3.93318
chr2	2310001K24Rik	1.57368	1.5964	1.24101	1.69315	1.65595	1.23148	1.47276	1.43951
chr12	2310002D06Rik	1	1	1	1	1	1	1	1
chr7	2310002F09Rik	1.04187	1.02886	1.07335	1.05628	1.01995	1	1.05748	1.01331
chr2	2310002J15Rik	2.68591	1.8453	1.74294	1.93163	1.9717	1.54944	2.73629	1.93523
chr4	2310002L09Rik	1	1.26744	1	1.86086	1	1	1	1
chr11	2310003H01Rik	5.97152	6.7576	5.99369	6.68265	4.98871	5.2557	6.07393	5.07641
chr2	2310005A03Rik	1	1	1	1	1	1	1	1
chr13	2310005E17Rik	1	1	1	1	1	1	1	1
chr16	2310005G13Rik	1.02297	1.02375	1.0483	1.09264	1.03284	1.03485	1.04731	1.02191
chr1	2310007B03Rik	1.04696	1.01617	1	1.01577	1	1.01581	1.03221	1.02983
chr11	2310007L24Rik	1.10736	1.33374	1.39489	1.10819	1.15347	1.05424	1.11057	1.05129
chr16	2310008H04Rik	4.48769	5.06171	4.59867	4.84227	4.22378	4.46232	4.69129	4.96299
chr7	2310008H09Rik	8.05238	7.6159	8.09537	8.24205	7.50854	7.84778	7.39956	7.61747
chr8	2310008N11Rik	1.25278	1.08745	1	1	1	1.08506	1.5207	1
chr9	2310009A05Rik	20.6786	17.9125	20.2634	18.6378	19.9961	19.505	19.0412	17.4694
chr1	2310009B15Rik	10.5211	12.1698	10.6546	11.9246	9.7568	11.2806	10.38	11.1356
chr7	2310010J17Rik	6.85318	7.9236	5.98357	8.16531	6.00263	6.89909	7.35365	8.89216
chr16	2310010M20Rik	1.13641	1.17253	1.09558	1.86575	1.08666	1.09193	1.13267	1.07164
chr10	2310011J03Rik	22.3327	23.0207	24.7863	22.1911	21.2128	25.778	23.4056	23.3378
chr9	2310014F07Rik	1.10511	1.07253	1.11047	1.03531	1.07512	1.21248	1.10824	1.03345
chr7	2310014L17Rik	1.35777	1.59401	1.35333	1.39354	1.62768	1.36187	1.64753	1.66179
chr12	2310015A10Rik	4.16751	4.16348	4.28519	4.10786	3.58455	3.9809	3.10367	2.83954
chr10	2310015B20Rik	1.12142	1.37882	1.12752	2.22247	1.08677	1.12246	1.12508	1
chr16	2310015D24Rik	1.02422	1.02504	1	1.04885	1	1.0245	1.02495	1
chr12	2310016D03Rik	1	1	1	1	1	1	1	1
chr13	2310020H05Rik	1	1	1	1.06108	1	1	1	1
chr7	2310022A10Rik	7.7876	9.15028	8.23566	9.20016	8.11964	8.0062	8.95804	9.25372
chr8	2310022B05Rik	10.6945	10.945	9.79791	10.5932	9.47579	10.2048	11.3654	10.2462
chr1	2310030A07Rik	1	1	1	1	1.05394	1	1	1
chr9	2310030G06Rik	4.53617	4.91639	4.74943	4.50197	4.96846	4.10442	7.99577	6.32945
chr11	2310033P09Rik	14.7542	14.9772	18.2961	15.8973	15.4684	15.1241	14.3971	13.6841
chr16	2310034C09Rik	1	1	1	1	1	1	1	1
chr19	2310034G01Rik	2.66684	1.77999	1.79105	1.81273	1.92228	2.30377	3.27041	2.1301
chr5	2310034O05Rik	1.03548	1	1	1	1.02536	1	1	1
chr1	2310035C23Rik	4.87905	4.96279	5.18689	4.88581	4.86431	4.14833	4.38507	4.26922
chr8	2310036O22Rik	68.0267	74.5702	84.9387	81.4468	76.1139	78.3148	72.0195	66.7736
chr17	2310039H08Rik	23.4826	23.3838	23.9887	23.2663	26.1262	24.6601	27.3326	21.8481
chr10	2310039L15Rik	1.24628	1.43785	1.1109	1.21267	1.27658	1.07106	1.5073	1.1009
chr6	2310040G24Rik	2.75271	3.65015	2.44288	3.49049	2.60177	2.14017	1.73554	2.56726
chr4	2310042D19Rik	1.91524	2.20833	2.04793	2.1787	1.99745	1.71495	2.34373	2.27905
chr16	2310042E22Rik	1.14899	1.33919	1.12528	1.15018	1.19167	1.12049	1.06137	1.11376
chr1	2310043L19Rik	1	1	1	1	1	1	1	1
chr15	2310043O21Rik	1	1	1	1	1	1	1	1
chr12	2310044G17Rik	6.93661	7.84158	8.50949	7.64888	8.35	7.95053	7.75884	7.51707
chr8	2310045N01Rik	39.3021	38.0138	42.2958	38.339	45.2052	47.0026	38.7788	40.948
chr11	2310047M10Rik	11.7005	12.2362	11.1556	12.8358	11.0664	11.3257	11.4106	10.9373
chr10	2310050B05Rik	1	1	1	1.22297	1	1	1.22846	1.21313
chr3	2310050C09Rik	1	1	1	1	1	1	1	1
chr10	2310057J18Rik	1	1	1	1	1	1	1	1
chr7	2310057M21Rik	3.62038	3.44038	3.63486	4.01935	4.11764	3.69939	3.26266	3.26686
chr16	2310057N15Rik	1	1	1	1	1	1	1	1
chr17	2310061I04Rik	32.077	28.0479	31.9333	31.6681	32.5404	31.3795	36.0122	32.4136
chr16	2310061J03Rik	4.86099	4.47022	4.93986	4.55118	4.94801	5.10289	5.99191	4.60427
chr16	2310061N02Rik	1	1	1	1	1	1	1	1
chr11	2310065F04Rik	1	1	1	1.13135	1	1	1	1
chr11	2310067B10Rik	10.7569	10.8562	9.67013	11.5546	9.36865	9.53747	10.4082	9.3444
chr15	2310068J16Rik	1.34962	1.50665	1.66143	1.45812	1.42479	1.38874	1.43206	1.26701
chr6	2310069B03Rik	1.06008	1.04143	1.16841	1.06057	1.07157	1.24301	1.06187	1.05732
chr15	2310069G16Rik	1.24014	1.0995	1.25236	1.1452	1.30893	1.38824	1	1.22937
chr16	2310079G19Rik	1	1	1	1	1	1	1	1
chr13	2310081J21Rik	1	1	1	1.04505	1	1	1	1
chr13	2310081J21Rik	1	1	1	1.04505	1	1	1	1
chr7	2410002F23Rik	27.2157	24.8464	29.5425	27.7082	20.1575	21.4957	21.6634	15.7474
chr11	2410003L11Rik	1.22539	1.15587	1.07894	1.07568	1	1.30345	1.07738	1.14367
chr3	2410004B18Rik	10.0022	10.0649	11.8933	11.6961	10.9166	10.8492	9.16519	9.39894
chr11	2410004I01Rik	1.1272	1.04391	1	1.1282	1.12121	1.04285	1.08733	1.12146
chr18	2410004N09Rik	23.5735	22.776	23.1392	32.8932	22.7167	20.4291	34.4281	23.1994
chr12	2410004P03Rik	1.16756	1.08665	1.17614	1.06334	1.07485	1.10589	1.10784	1.13646
chr11	2410006H16Rik	119.395	126.211	142.826	148.895	118.996	92.3859	123.663	96.6997
chr3	2410007B07Rik	1.03861	1.11993	1	1.03892	1.0276	1.03903	1	1
chr14	2410012E07Rik	1	1	1	1	1	1	1	1.02674
chr9	2410012M07Rik	1	1	1	1	1	1.02046	1	1
chr17	2410015M20Rik	79.6638	81.5806	83.9605	80.7228	90.2827	87.8133	86.5192	90.704
chr12	2410016O06Rik	7.31426	5.82172	7.33247	6.39516	7.15228	6.02519	5.2824	5.43369
chr17	2410017I17Rik	1.0496	1	1.02607	1	1.08863	1.05015	1	1.071
chr12	2410018L13Rik	1.72589	1.47289	1.39563	1.40653	1.38431	1.35336	1.38761	1.76974
chr5	2410018M08Rik	15.2468	14.2647	13.6419	14.3147	15.0378	14.9237	16.6477	16.2012
chr17	2410021H03Rik	1	1	1	1	1.04011	1	1	1
chr3	2410057H14Rik	1.07906	1	1	1	1.0565	1	1	1
chr6	2410066E13Rik	2.18793	2.07237	2.22602	1.97986	1.8645	3.92655	1.86745	1.74192
chr9	2410076I21Rik	1.606	1.62767	1.53888	1.56374	1.26653	1.37684	1.6721	1.26713
chr1	2410088K16Rik	1	1	1	1	1	1	1.11165	1
chr15	2410089E03Rik	2.24734	2.17874	2.34538	2.13726	2.1387	2.20957	2.36431	2.2756
chr4	2410114N07Rik	1	1	1	1	1	1	1	1
chr16	2410124H12Rik	1	1	1	1	1	1	1	1
chr19	2410127L17Rik	12.9302	12.1752	12.16	13.3245	13.1357	11.2464	14.5854	13.7176
chr5	2410131K14Rik	4.52666	4.4261	4.53957	4.03251	4.13898	5.0783	3.90534	3.98312
chr5	2410137F16Rik	1.01044	1	1	1	1	1.01056	1.01075	1.01991
chr17	2410137M14Rik	1	1	1	1.04819	1.03418	1	1	1
chr13	2410141K09Rik	1	1	1	1	1	1	1	1
chr2	2500004C02Rik	2.90577	2.87148	3.42831	3.15426	3.06385	2.82984	3.24008	3.13048
chr16	2510002D24Rik	13.4617	13.4107	15.4147	16.5914	13.2412	12.933	13.0918	10.8926
chr3	2510003D18Rik	1	1	1	1.1028	1.07295	1	1	1.09771
chr10	2510003E04Rik	18.4439	16.1077	18.5632	17.597	18.5607	20.8784	20.3029	17.8742
chr16	2510009E07Rik	5.54445	5.68999	5.07018	6.00577	4.62923	4.91623	6.24923	5.4417
chr4	2510039O18Rik	22.4097	22.8129	24.1628	23.4382	22.6261	22.4303	21.8298	21.5703
chr6	2510049J12Rik	1.12639	1.02904	1.11811	1.09912	1.11042	1.05681	1.05785	1.06698
chr9	2600006L11Rik	1	1	1	1	1	1	1	1
chr6	2610001J05Rik	16.3483	17.4964	17.0591	17.2438	15.1658	17.1485	18.3789	19.1133
chr4	2610002J02Rik	23.8698	20.579	23.8164	24.1145	22.1305	24.6149	24.6841	19.84
chrX	2610002M06Rik	4.09835	4.13542	4.17105	4.11247	3.65919	3.41005	3.73735	3.83145
chr8	2610005L07Rik	6.26601	5.07426	5.51748	5.40965	5.69489	4.603	5.55328	4.74513
chr10	2610008E11Rik	5.30394	4.83856	5.20591	5.19931	4.39857	4.38333	4.7398	4.66673
chr16	2610015P09Rik	3.31856	3.37689	3.23606	3.31853	3.27353	2.97694	3.53557	3.2204
chr19	2610016A17Rik	21.1839	26.6257	15.2098	21.8733	18.2309	26.7568	39.6597	28.0545
chr1	2610017I09Rik	1	1	1	1	1.06309	1	1	1.08445
chrX	2610018G03Rik	4.10333	4.77245	6.11279	4.33003	4.47631	3.49594	2.10264	1.93496
chr17	2610019E17Rik	16.3513	16.5375	20.1297	20.3826	16.9956	17.2372	19.5275	15.0427
chr8	2610019F03Rik	27.3193	22.2728	23.9705	21.4071	23.6177	27.721	28.8727	21.1514
chr16	2610020C07Rik	1.26801	1.32912	1.33457	1.35466	1.29931	1.44044	1.36224	1.20774
chr7	2610020H08Rik	5.30847	4.24983	3.95159	5.15745	5.0326	3.46794	5.38288	4.61347
chr11	2610027K06Rik	1.56064	1.41485	1.58397	1.5134	1.36396	1.45256	1.57204	1.42687
chr4	2610028E06Rik	1.00986	1	1	1	1	1	1	1
chr10	2610028H24Rik	1	1.0216	1.0439	1.02105	1	1	1.0215	1.03985
chr7	2610034B18Rik	9.70495	10.4629	8.5187	8.97715	10.0671	10.1374	12.0905	12.1565
chr17	2610034M16Rik	1.04155	1.02577	1.05242	1.01676	1.01188	1.00841	1.04279	1.0634
chr11	2610035D17Rik	6.05498	6.74081	6.64721	6.95568	4.85389	4.82875	5.12365	5.35013
chr14	2610035F20Rik	1	1	1	1	1	1.03433	1	1
chr15	2610037D02Rik	1.02884	1.03975	1.02021	1.02908	1.00687	1.00972	1.0099	1.00917
chr17	2610044O15Rik8	5.86044	6.04197	7.43037	6.42943	6.17829	6.7567	5.88509	4.4027
chr3	2610100L16Rik	1	1	1	1	1	1	1	1
chr9	2610203C20Rik	8.98587	7.67124	6.897	8.45283	5.62165	6.77109	9.6363	8.97341
chr1	2610203C22Rik	1.92798	1.86432	1.52021	1.74833	1.37584	1.59414	1.73267	1.73814
chr4	2610204G22Rik	2.14218	1.90243	2.74979	2.5688	1.9889	1.77245	2.69837	2.014
chr7	2610206C17Rik	1.1075	1.15568	1.11301	1.19509	1.09221	1.15219	1.08857	1.06155
chr4	2610301B20Rik	6.82336	5.73287	6.67287	6.94006	5.87018	6.11195	8.01681	6.70211
chr14	2610301G19Rik	15.8765	16.2804	17.6395	15.9528	14.6548	15.2856	13.0131	12.1977
chr4	2610305D13Rik	4.79242	4.29652	4.29736	3.85477	4.18388	4.73142	6.94843	4.33271
chr6	2610306M01Rik	5.19408	4.82432	6.05508	5.61506	4.7676	4.96681	6.66654	5.0412
chr13	2610307P16Rik	1.26091	1.32668	1.37604	1.27692	1.32728	1.39202	1.68236	1.52643
chr3	2610316D01Rik	1.0442	1	1	1	1	1	1	1
chr16	2610318N02Rik	2.03157	2.06753	2.49886	2.10102	2.23606	1.5521	1.09374	1.1448
chr11	2610507B11Rik	28.5504	27.9014	25.7896	25.7272	28.8457	29.6853	27.33	28.6972
chr11	2610507I01Rik	1.88805	1.67915	10.0034	9.70878	1.74778	1.94741	11.0219	5.5485
chr5	2610524H06Rik	7.21916	9.3058	9.11383	9.34284	6.73239	7.28511	8.5312	7.14378
chr14	2610528A11Rik	4.06181	5.34827	6.66031	6.02776	4.97127	3.86403	2.75185	3.49204
chr4	2610528J11Rik	4.79232	5.01996	5.1731	3.92268	5.49608	2.57803	8.53543	6.75215
chr8	2700029M09Rik	12.9479	12.9244	17.5601	13.9036	15.076	13.0778	12.662	12.3739
chr5	2700038G22Rik	4.12589	2.87097	5.41622	3.72695	5.99143	3.91463	3.52961	3.99616
chr18	2700046A07Rik	1.03389	1.05257	1	1.03417	1.03634	1.03428	1	1.0485
chr19	2700046G09Rik	2.78628	2.47354	2.68754	2.75522	2.87468	3.62925	4.23661	3.52435
chr12	2700049A03Rik	2.22014	2.33634	2.40137	2.382	2.26069	2.0282	2.09105	2.01803
chr7	2700050L05Rik	4.00707	3.96148	4.13436	4.24001	3.94097	3.69665	3.30087	3.41318
chr17	2700054A10Rik	1.56036	1.47699	1.67554	1.46532	1.62729	1.6335	2.03706	1.668
chr14	2700060E02Rik	84.5687	83.4505	83.8601	89.024	80.8642	79.2714	86.8041	86.0775
chr18	2700062C07Rik	13.4571	13.6575	14.2142	13.1669	10.8405	13.1229	13.7495	13.2254
chr3	2700069I18Rik	1.54652	1.67958	1.28716	1.82607	1.31248	1.49693	1.50657	1.41771
chr14	2700070H01Rik	1	1	1.02219	1	1.01509	1	1	1
chr4	2700081L22Rik	1.36414	1.15108	1.07652	1.22011	1	1.22063	1.07501	1.13926
chr19	2700081O15Rik	9.54882	9.8999	8.64457	9.34178	7.66319	9.06788	9.42638	8.63216
chr6	2700086A05Rik	1.24987	1.25886	1.10504	1.05036	1.03572	1	1.1544	1
chr6	2700089E24Rik	43.5703	36.9803	42.1283	36.9414	38.3626	44.306	50.4915	48.2445
chr19	2700089I24Rik	1	1	1	1	1	1	1	1
chr2	2700094K13Rik	26.4275	28.6046	34.1295	31.0761	28.8454	25.6457	23.1052	22.6117
chr12	2700097O09Rik	4.21857	4.40579	5.30249	5.08316	4.81504	4.1727	5.48639	6.19377
chr17	2700099C18Rik	2.32411	3.11767	3.27745	2.57742	2.74221	2.4603	1.49585	1.57447
chr11	2810001G20Rik	4.22829	3.63717	9.36239	8.60674	4.02221	3.98661	5.2144	3.51864
chr2	2810002D19Rik	4.57424	4.35691	4.43729	4.52651	4.47866	4.22936	4.55026	3.85452
chr8	2810004N23Rik	14.4725	12.8107	14.5556	13.2812	14.6496	16.4241	16.0328	14.3293
chr5	2810006K23Rik	8.26845	7.6534	8.65336	9.26955	9.04795	9.25944	8.88722	8.40043
chr7	2810007J24Rik	1	1	1	1	1	1	1	1
chr11	2810008D09Rik	24.321	21.9905	24.4469	26.6705	25.3929	21.2723	29.3142	21.3063
chr12	2810011L19Rik	1	1	1	1.01078	1	1	1	1
chr8	2810013P06Rik	9.61185	8.8692	8.99896	8.79799	11.1351	9.83562	10.6612	9.11348
chr11	2810021J22Rik	2.19802	2.20181	2.42621	2.09434	2.03512	2.1085	2.16111	1.94422
chr1	2810025M15Rik	9.44262	11.2503	9.60076	11.1794	10.0048	10.191	10.7311	11.6007
chr12	2810029C07Rik	1.5221	1.69423	1.80365	1.73316	1.89293	2.01822	1.92169	1.76495
chr12	2810032G03Rik	1.48901	1.31629	1.61037	1.46213	1.34951	1.83423	1.6295	1.43759
chr7	2810047C21Rik1	1.74465	1.81697	1.64044	1.71658	1.7419	1.63886	2.90548	1.95816
chr13	2810049E08Rik	1	1	1	1	1	1	1	1
chr16	2810055G20Rik	1.10045	1.16154	1.16428	1.15756	1.18349	1.13547	1.12643	1.10646
chr3	2810403A07Rik	21.7523	20.9344	25.9941	21.8651	25.0924	22.1383	21.8495	20.6479
chrX	2810403D21Rik	1.35831	1.49466	1.50211	1.64202	1.36991	1.64381	1.53301	1.45617
chr8	2810404M03Rik	1	1	1	1	1	1	1	1
chr2	2810405F15Rik	1.09647	1.1497	1.0507	1.09726	1.05172	1.07316	1.09935	1.09206
chr3	2810407C02Rik	31.9774	31.1575	34.1468	31.6289	34.3565	32.3232	28.3628	31.1271
chr11	2810408A11Rik	2.50384	2.37257	2.5808	2.53838	1.72711	1.96157	2.0704	2.20282
chr1	2810408I11Rik	1.30591	1.82446	1.96433	2.29456	2.22432	2.23602	1.18903	1.11693
chr2	2810408M09Rik	8.60423	8.69591	9.32822	8.23191	8.7244	8.71598	8.51474	7.72557
chr11	2810410L24Rik	2.70962	2.00731	2.09192	2.46175	1.86618	2.11601	3.78571	2.50737
chr9	2810417H13Rik	3.9112	6.5161	10.0707	5.23636	6.34139	4.50575	1.38633	1.773
chr8	2810428I15Rik	37.4884	39.1913	41.3453	39.8913	37.9469	47.8384	38.6503	39.8555
chr13	2810429I04Rik	1.16001	1.08302	1.25216	1.08059	1.22871	1	1	1
chr11	2810433D01Rik	1.88565	1.7095	1.57056	1.74879	1.51049	1.40437	1.64727	1.43628
chr11	2810442I21Rik	1.07289	1.08502	1.112	1.03958	1.10954	1.06238	1.00962	1.04278
chr1	2810442N19Rik	1	1.04596	1.04664	1	1.03172	1	1	1
chr6	2810454H06Rik	1.35088	1.27207	1.22396	1.41696	1.19705	1.40558	1.32262	1.27492
chr1	2810459M11Rik	3.35915	2.64466	2.24058	2.48732	2.61816	1.94832	3.92891	2.01483
chr17	2810468N07Rik	2.72059	3.24734	3.49044	2.73444	2.83456	2.25472	2.74284	2.48062
chr11	2810471M01Rik	1	1	1	1	1	1	1	1
chr6	2810474O19Rik	8.9282	9.01908	9.0511	9.24731	10.3394	8.6983	7.4826	8.88234
chrX	2900002K06Rik	1.39682	1.56523	1.41702	1.49987	1.53176	1.60143	1.20434	1.52118
chr5	2900005J15Rik	4.89261	4.0469	3.81559	5.01456	3.82052	4.73785	4.64082	4.32186
chrX	2900008C10Rik	2.11783	2.12773	2.20435	2.26769	1.89882	1.79109	1.51802	1.9335
chr1	2900009J06Rik	2.01515	1.70349	1.47388	1.68144	1.96727	1.68272	1.69713	1.86407
chr16	2900011O08Rik	1.18271	1.26764	1.20808	1.21492	1.19589	1.07699	1.21951	1.24691
chr5	2900026A02Rik	6.61873	6.69165	5.95044	6.28689	5.66654	6.00677	8.82342	6.94582
chr11	2900041M22Rik	1.45322	1.90863	1.53594	2.22784	1.56688	1.48684	1.58342	1.86512
chr9	2900052N01Rik	2.01945	2.11102	2.41929	2.59737	1.99452	1.87779	1.51072	2.10384
chr18	2900055J20Rik	1	1	1	1	1	1	1	1
chrX	2900056M20Rik	3.31197	3.38638	3.45054	3.41681	3.22005	2.94398	3.0692	2.74379
chr18	2900057B20Rik	1.0393	1.04069	1	1	1	1.03972	1	1
chr1	2900060B14Rik	1	1	1.0817	1	1.11115	1	1	1.07436
chr7	2900076A07Rik	2.55483	2.40929	2.99143	2.46897	3.25721	3.06205	2.85147	2.9028
chr9	2900079G21Rik	1	1	1	1.03956	1	1	1	1
chr7	2900092C05Rik	1	1	1.05129	1	1	1	1	1
chr1	2900092D14Rik	1	1	1	1	1	1	1	1
chr4	2900093L17Rik	1	1	1.28394	1.40828	1.09661	1.13631	1.69638	1.25914
chr2	2900097C17Rik	38.8824	37.3063	37.5325	38.1423	36.645	37.1716	40.4213	36.9052
chr9	3000002C10Rik	2.66067	2.33549	3.08201	2.58324	2.75895	2.24397	2.57626	2.46094
chrX	3010001F23Rik	1.04675	1.0975	1.0996	1.28662	1.30692	1.18895	1.19524	1.40466
chr11	3010026O09Rik	6.34728	5.78978	6.5122	5.52611	5.77728	6.5438	5.9067	6.10469
chr7	3100003L05Rik	1	1	1.07065	1	1	1	1	1
chr4	3110001D03Rik	36.9914	36.4969	42.9935	41.0852	37.8632	39.9707	35.2781	35.9105
chr16	3110001I22Rik	2.52338	2.59975	3.25641	2.62884	3.27662	2.75038	2.18847	2.36554
chr18	3110002H16Rik	20.0362	20.229	21.4398	18.7202	21.1603	23.0161	17.3856	17.5567
chrX	3110007F17Rik	2.06364	1.96386	2.11784	2.29529	2.33034	2.52275	2.4149	2.29089
chr1	3110009E18Rik	5.58632	4.60296	5.23285	5.78819	4.08498	4.39465	3.8282	3.84202
chr12	3110009F21Rik	1	1	1	1	1	1	1	1
chr13	3110015C05Rik	1	1	1	1	1	1	1	1
chr6	3110021A11Rik	1.30488	1.05264	1.2136	1.10241	1.2179	1.35939	1.47099	1.2427
chr4	3110021N24Rik	1.1418	1.16762	1.04259	1.10212	1.0724	1.04097	1.02086	1.09664
chr1	3110035E14Rik	1.01103	1.0114	1.03478	1.01112	1.03153	1.06693	1.01136	1.02104
chr9	3110039I08Rik	1.17862	1.06171	1	1.17998	1.12766	1.06015	1	1
chr12	3110039M20Rik	1	1	1	1	1	1	1	1
chr7	3110040N11Rik	11.788	11.8242	12.0322	12.8468	11.165	13.3184	12.2099	10.9345
chr4	3110043O21Rik	15.3508	14.5747	13.0256	13.5975	14.3675	16.3932	18.7314	17.9154
chr1	3110045C21Rik	1.34455	1.46363	1.72428	1.69459	1.29551	1.97518	1.60321	1.72362
chr5	3110047P20Rik	1.01591	1	1	1	1	1.00402	1.0041	1.00759
chr17	3110052M02Rik	2.98212	2.99138	3.1672	2.83078	2.72276	2.71626	2.73087	2.95077
chr12	3110056K07Rik	7.26564	5.85947	8.68781	6.36531	9.06333	8.23701	6.27087	7.16336
chr3	3110057O12Rik	2.86263	2.69627	2.98069	2.43017	2.61294	2.64469	2.9181	2.93165
chr6	3110062M04Rik	19.0812	16.8712	14.0657	18.338	17.1933	19.461	23.4687	24.839
chr13	3110070M22Rik	1.93707	1.79034	1.76604	1.5947	1.76897	1.42098	1.17871	1.26506
chr1	3110079O15Rik	10.0851	6.07626	6.24818	7.86074	6.59971	6.49889	7.08299	5.13243
chr5	3110082I17Rik	5.89463	6.86359	6.06371	6.24586	6.04502	5.24552	6.88948	6.50692
chr5	3110082J24Rik	1	1	1	1	1	1	1	1
chr2	3110099E03Rik	1	1	1	1	1	1	1	1
chr12	3200001D21Rik	1	1.01628	1.01655	1.04762	1.02251	1	1	1.01502
chr2	3230401D17Rik	27.5695	25.9649	24.3828	24.991	27.863	25.6662	25.2857	26.1944
chr2	3300002I08Rik	1.83381	1.57647	1.65706	1.70002	1.74487	1.63155	1.64407	1.66422
chr17	3300005D01Rik	2.34248	3.44382	3.22739	3.42948	2.43856	2.42441	1.22626	1.26236
chr14	3425401B19Rik	1.00619	1.13432	1.04555	1.7052	1.02212	1.03756	1.00637	1
chr14	3632451O06Rik	1.85177	2.56113	1.82761	2.52246	1.66416	2.05728	1.87714	1.99711
chrX	3632454L22Rik	1.05795	1.05994	1.02073	1.0391	1.01388	1.07814	1.02004	1.01867
chrX	3830403N18Rik	1.31289	1.37119	1.82211	1.49275	1.25158	1.31624	1.18125	1.43567
chr14	3830406C13Rik	13.2123	11.9403	12.1328	13.3478	12.5098	12.6431	14.5009	14.1177
chr13	3830408C21Rik	1.69301	1.73665	1.42495	1.71809	1.59164	1.44773	1.57489	1.45916
chrX	3830417A13Rik	1.42729	4.69882	1.28368	1.86153	2.2216	1.31835	1.48634	1.7296
chr8	3930402G23Rik	1.11186	1.16704	1.0392	1.11278	1.07107	1.11313	1.11519	1.18968
chr19	4430402I18Rik	3.36661	3.3779	3.43492	3.26761	3.62728	5.10774	3.95564	3.91423
chr8	4632415K11Rik	4.21073	4.10507	4.34622	3.87446	4.02687	3.60341	5.46072	4.99994
chr3	4632415L05Rik	3.31172	3.04938	3.87828	3.39055	3.2222	3.32982	3.35447	3.37362
chr7	4632427E13Rik	1.33283	1.41413	1.34971	1.26826	1.19029	1.33615	1.27423	1.509
chr16	4632428C04Rik	1.55988	1.60938	1.86738	1.66849	1.50549	1.59604	1.37932	1.73085
chr10	4632428N05Rik	24.8212	26.4238	22.0116	26.4133	18.8633	23.4262	18.2382	20.1469
chr7	4632434I11Rik	1.32472	1.31469	1.46939	1.39904	1.36265	1.2566	3.3825	3.24532
chr8	4732415M23Rik	1	1.49516	1.40069	1.19207	1.34074	1.86616	1.98221	2.095
chr6	4732416N19Rik	1	1.09044	1.09153	1.08775	1.12453	1	1.08974	1
chr15	4732456N10Rik	1	1	1	1	1.01006	1.01423	1	1
chr7	4732471J01Rik	2.24433	2.24867	1.98618	2.13348	2.07348	2.74112	2.35522	1.88258
chr11	4732490B19Rik	1.26311	1.27205	1.3227	1.3095	1.18806	1.23653	1.42148	1.26493
chr17	4732491K20Rik	1.54273	1.58397	1.51234	1.42439	1.36417	1.60496	1.49045	1.50708
chr5	4831440E17Rik	2.12226	2.09508	2.01685	2.02368	1.84964	1.97838	2.11764	1.93646
chr18	4833403I15Rik	1.40377	1.32716	1.16061	1.40712	1.1404	1.06623	1.19104	1.17694
chr7	4833412C05Rik	1.21849	1.11309	1.03827	1.11011	1.05205	1.03681	1.18751	1.17383
chr11	4833417C18Rik	1.43413	1.56903	1.45632	1.3501	1.22754	1.32186	1.17883	1.22099
chr17	4833418N02Rik	1.56247	1.50599	1.77119	1.56703	1.62925	1.32144	1.957	1.70011
chr18	4833419F23Rik	2.35564	2.40414	1.90884	2.31908	1.96888	1.80303	2.29984	2.25011
chr13	4833420G17Rik	18.6734	17.3615	20.4944	18.7494	16.3858	15.2541	14.1881	12.6339
chr13	4833422C13Rik	1.65627	1.54102	1.73076	1.59989	1.58013	1.92039	1.48048	1.59405
chr2	4833423E24Rik	1	1	1	1	1	1	1	1
chr3	4833424O15Rik	1.06871	1.04439	1.06321	1.09527	1.03684	1.01738	1.03538	1.03277
chr17	4833427F10Rik	1.05097	1.10547	1	1.05138	1	1.02577	1	1
chr9	4833427G06Rik	1	1	1.05772	1	1	1	1.05656	1.05247
chr9	4833428L15Rik	1	1	1	1.03078	1	1	1.12578	1.02915
chr13	4833439L19Rik	46.7854	41.1869	41.7185	41.4543	48.0297	48.6032	50.227	49.858
chr17	4921501E09Rik	1	1	1	1	1	1	1	1
chr2	4921504E06Rik	1	1	1	1	1	1	1	1
chr12	4921506M07Rik	1.45733	1.368	1.16024	1.2049	1.30871	1.25689	1.62795	1.50917
chr2	4921507L20Rik	1.31331	1.1496	1.25334	1.07289	1.22394	1.29242	1.24819	1.20699
chr6	4921507P07Rik	1.8148	1.77893	1.54949	1.99201	1.52744	1.52862	1.96571	1.90925
chr11	4921508A21Rik	1.20533	1.27609	1.21584	1.23805	1.20546	1.14534	1.27488	1.19591
chr2	4921508D12Rik	1	1	1	1	1	1	1	1.03507
chr2	4921509C19Rik	1	1	1	1	1	1	1	1
chr13	4921509O07Rik	1.01388	1	1	1	1	1.01404	1	1
chr3	4921511C10Rik	1.02572	1	1.08111	1.02593	1.01838	1	1.07946	1
chrX	4921511C20Rik	1	1	1	1	1	1	1	1
chr5	4921511H03Rik	1	1	1	1	1	1	1	1
chr12	4921511I17Rik	1	1	1.0597	1	1.0203	1.02871	1.02925	1
chrX	4921511M17Rik	1	1	1	1	1	1	1	1
chrX	4921511M17Rik	1	1	1	1	1	1	1	1
chrX	4921511M17Rik	1	1	1	1	1	1	1	1
chrX	4921511M17Rik	1	1	1	1	1	1	1	1
chr10	4921513I03Rik	1	1.07341	1	1.0477	1	1.07176	1.12181	1.02257
chr15	4921515E04Rik	1	1	1	1	1	1	1	1
chr13	4921517D22Rik	1	1.01157	1.01177	1.01129	1	1.01132	1	1.01068
chr8	4921524J17Rik	8.26273	7.87259	8.88767	8.51758	8.21457	7.60538	7.96486	8.37026
chr18	4921524L21Rik	1	1	1	1	1	1	1	1
chr14	4921525B02Rik	1	1.03533	1.01197	1.03446	1.01628	1	1.01173	1
chr13	4921525O09Rik	1.15017	1.21068	1.24808	1.25957	1.24534	1.15189	1.01105	1.03069
chr2	4921530D09Rik	1.02139	1.02213	1.02249	1.04313	1.04587	1	1.04406	1.02041
chr2	4921530L18Rik	1.89669	1.49186	1.77602	1.85044	1.86705	2.01255	2.1951	2.15896
chr14	4921530L21Rik	1	1	1	1	1	1	1	1
chr2	4921531C22Rik	2.9556	2.8441	3.27744	2.46904	2.9596	3.03574	3.50746	3.0853
chr18	4921531P14Rik	1	1	1	1	1	1	1	1
chr18	4921533I20Rik	1	1	1	1	1	1	1	1
chr11	4921536K21Rik	1.2854	1.36535	1.24289	1.19184	1.36913	1.48109	1.40587	1.37595
chr4	4921539E11Rik	1	1.01574	1	1	1	1	1	1
chr9	4922501C03Rik	2.62328	2.74482	2.86362	2.45354	2.48514	2.21513	2.48438	2.39937
chr3	4922501L14Rik	1.01809	1.03741	1	1	1	1	1	1
chr6	4922502D21Rik	1	1	1	1	1	1	1.02454	1
chr13	4922502H24Rik	1	1	1	1	1	1	1	1
chr6	4922502N22Rik	1	1	1	1	1	1	1	1
chr1	4922505E12Rik	1	1	1	1	1	1	1	1
chr10	4930401C15Rik	1	1	1	1	1	1	1	1
chr11	4930401O10Rik	1	1	1	1.05427	1	1	1	1
chr13	4930401O12Rik	1	1	1	1	1	1	1	1
chr2	4930402F06Rik	1	1	1	1	1	1.03009	1	1
chr7	4930402F11Rik	1	1	1	1	1	1	1	1
chr2	4930402H24Rik	5.37102	4.7048	4.24896	3.97581	5.15903	5.63277	4.36867	4.21917
chrX	4930402K13Rik	1	1	1	1	1	1	1	1
chr16	4930404A05Rik	1	1	1	1	1	1	1	1
chr11	4930404A10Rik	1	1	1	1	1	1.02738	1	1.07754
chr12	4930404H11Rik	1.66789	1.05768	1.11697	1.28042	1.15911	1.11246	1.22928	1.2127
chr16	4930404I05Rik	2.48108	2.19281	1.86478	2.24395	2.20557	1.49895	2.22871	2.09999
chr10	4930404N11Rik	4.79653	3.9519	3.99194	3.61388	3.39676	4.25952	4.71457	3.66079
chr14	4930405A10Rik	1	1	1	1	1	1	1	1
chr2	4930405A21Rik	1.32236	1.37549	1.1694	1.08122	1.23039	1.52942	1.37348	1.26933
chr11	4930405D11Rik	1	1	1	1	1	1	1	1
chr10	4930405J17Rik	1	1	1	1	1	1	1	1
chr11	4930405P13Rik	1	1.05371	1	1.05224	1.03705	1.05238	1.05339	1
chr3	4930406D18Rik	1	1	1	1	1	1	1	1
chr15	4930407I10Rik	1	1	1	1	1	1.00748	1	1
chrX	4930408F14Rik	1	1	1	1	1	1	1	1
chr2	4930412B13Rik	1	1	1	1	1	1	1	1
chr4	4930412C18Rik	2.28756	1.98685	1.7735	1.95384	2.10811	1.87711	2.08235	2.27805
chr2	4930412O13Rik	4.95191	6.48503	5.29484	4.99786	4.55927	2.56591	6.12789	6.41342
chr5	4930413E15Rik	1	1	1	1	1	1	1	1
chr15	4930413F20Rik	1.07181	1.18584	1.11321	1.07238	1.02566	1	1.18488	1.10283
chr7	4930413G21Rik	4.34724	4.68674	3.9509	4.12936	3.93261	4.11124	4.22465	3.75654
chr14	4930413M19Rik	1	1	1	1	1	1	1	1
chr6	4930414L22Rik	5.07554	5.03938	4.80822	4.91869	5.19415	6.1517	4.24488	5.06835
chr19	4930414N06Rik	1	1	1.07929	1.15206	1.05394	1	1.07773	1
chr11	4930415F15Rik	1	1.17719	1.29944	1	1.08146	1.17272	1.11739	1.16336
chrX	4930415L06Rik	1	1	1	1	1	1	1	1
chr15	4930415O20Rik	1.16767	1.26102	1.08807	1.08444	1.29956	1.08463	1.25904	1.08018
chr6	4930417O13Rik	1.32419	1.33559	1.30288	1.5083	1.25745	1.14564	1.0371	1.03439
chr11	4930417O22Rik	1	1	1	1	1	1	1	1
chr3	4930419G24Rik	1	1	1	1	1	1	1	1
chr3	4930422G04Rik	1.30482	1.43502	1.44765	1.29762	1.41501	1.3671	1.17439	1.17071
chr4	4930423M02Rik	1	1	1	1	1	1	1	1
chr5	4930425K10Rik	1	1	1	1	1	1	1	1
chr3	4930425O10Rik	1	1	1	1	1	1	1	1
chr18	4930426D05Rik	2.23782	2.7547	3.33726	3.01048	2.11409	2.57609	1	1
chr2	4930426L09Rik	1.55599	1.62751	1.69068	1.68787	1.21676	1.56215	1.39038	1.50646
chr12	4930427A07Rik	2.01335	2.59832	3.03181	2.27458	2.50833	2.1095	1.47335	1.38859
chrX	4930428D18Rik	1	1	1	1	1	1	1	1
chr12	4930428E07Rik	1	1	1	1	1	1	1	1
chr9	4930428G15Rik	1	1	1	1	1	1	1	1
chr5	4930428O21Rik	1.02119	1.08766	1.04454	1	1	1.02142	1	1.02021
chr3	4930429B21Rik	1.28032	1.15462	1.27503	1.22609	1.25379	1.49136	1.53886	1.51706
chr5	4930429D17Rik	1	1	1	1	1.01635	1	1	1
chr17	4930429F11Rik	1	1	1	1	1	1	1	1
chr9	4930429F24Rik	1.86227	1.50974	1.54382	2.04311	1.56347	1.5231	1.63426	1.65827
chr2	4930430A15Rik	1	1	1	1	1	1	1	1
chrX	4930430D24Rik	1	1	1	1	1	1	1	1
chr10	4930430F08Rik	3.18933	3.32493	2.94386	3.29687	3.34724	3.25906	3.83339	3.35654
chr15	4930430F21Rik	1	1	1	1	1	1	1	1
chr9	4930430J02Rik	1	1	1	1.12006	1.08522	1.12028	1	1
chr5	4930431F12Rik	1.0318	1	1	1	1.02273	1	1	1.01517
chr14	4930431P03Rik	1.3938	1.35834	1.3643	1.28587	1.14636	1.11151	1.12977	1.06011
chr14	4930432J09Rik	1.01123	1.03484	1	1.03398	1.00803	1.01136	1.01157	1.02143
chr5	4930432K09Rik	1	1	1	1	1	1	1	1
chr8	4930432K21Rik	1.49254	1.5448	1.5711	1.62471	1.50286	1.47758	1.27791	1.21453
chr3	4930432M17Rik	1	1	1	1	1	1	1	1
chr3	4930433B08Rik	1	1	1	1	1	1	1	1
chr7	4930433I11Rik	1	1	1	1	1	1	1	1
chr9	4930433N12Rik	1.08232	1.02839	1	1.02766	1.11767	1.08322	1.05651	1.13094
chr14	4930434J06Rik	1	1	1	1	1	1	1	1
chr16	4930435E12Rik	1	1	1	1	1	1	1	1
chr14	4930438E09Rik	1	1	1	1	1	1	1	1
chr1	4930440C22Rik	1	1	1	1	1	1	1	1
chr2	4930441J16Rik	1	1	1	1	1	1	1	1
chr13	4930441O14Rik	1.14582	1.17588	1.2044	1.09802	1.16502	1.03687	1.17519	1.22022
chr2	4930442J19Rik	1	1	1	1	1	1	1	1
chr3	4930442L01Rik	1	1	1	1	1	1	1	1
chr2	4930443O20Rik	1.02613	1.02703	1.02746	1	1.03735	1	1.08071	1.04986
chr8	4930444A02Rik	5.39322	5.99244	5.45547	5.78181	5.32543	5.13959	5.67381	5.1437
chr10	4930444F02Rik	1	1	1	1	1	1	1	1
chr10	4930444G20Rik	1.04848	1.04298	1.04368	1.04189	1.04455	1.04202	1	1.01982
chr14	4930444M15Rik	1	1	1.0235	1	1	1	1	1
chr1	4930444P10Rik	1	1.12591	1.06382	1	1	1.06135	1	1
chr15	4930447A16Rik	1	1	1	1	1	1	1	1
chr12	4930447C04Rik	1.09559	1.07909	1.08039	1.05782	1.05466	1.07733	1.03937	1.07296
chr14	4930447J18Rik	1	1	1	1	1.03626	1	1	1
chr13	4930447K03Rik	1.07704	1	1.12146	1.03883	1.0826	1.11681	1	1.07356
chr3	4930447N08Rik	1	1	1	1	1	1	1.03473	1
chr12	4930448C13Rik	1	1	1	1	1	1	1	1
chr13	4930448F12Rik	1	1	1	1	1	1	1	1
chr5	4930448H16Rik	1	1	1	1	1	1	1	1
chr1	4930448I06Rik	1	1	1	1	1	1	1	1
chr5	4930448I18Rik	1	1	1	1	1	1	1	1
chr4	4930448K20Rik	1	1	1	1	1	1	1	1
chr14	4930449E01Rik	1	1	1	1	1	1	1	1
chr19	4930449E18Rik	1	1	1	1	1	1.15091	1	1
chr5	4930449I24Rik	1	1	1	1	1	1	1	1
chr16	4930451C15Rik	1.22599	1.18361	1.07118	1.13655	1.0968	1.06848	1.08311	1.13859
chr16	4930451G09Rik	1.55065	1.4785	1.75739	1.64976	1.55605	1.5577	1.47642	1.54863
chr7	4930451I11Rik	1	1	1	1	1	1	1	1
chr17	4930452A19Rik	1	1	1	1	1	1	1	1
chr14	4930452B06Rik	1.09023	1.23989	1.18972	1.12997	1.17506	1.07823	1.0531	1.09837
chr14	4930452G13Rik	1	1	1.0384	1	1	1	1	1
chr1	4930452N14Rik	1	1	1	1	1	1	1	1
chrX	4930453H23Rik	1	1.02221	1	1	1	1	1.04423	1
chr8	4930453L07Rik	1.02621	1.05423	1	1	1.01873	1	1.02699	1
chr16	4930453N24Rik	26.0342	24.0295	25.146	24.6765	25.1163	24.311	25.5713	25.194
chr14	4930455B14Rik	1	1	1	1	1	1	1	1
chr10	4930455C13Rik	2.96478	3.40042	2.61069	2.58423	3.05022	2.94608	3.46857	3.0636
chr18	4930455D15Rik	1	1.04759	1	1.02319	1	1	1	1
chr16	4930455F16Rik	1	1	1	1	1	1	1	1
chr1	4930455F23Rik	8.24646	7.27872	7.62481	7.50912	7.73594	7.19749	9.85163	8.00565
chr3	4930455H04Rik	1.0852	1.02939	1.02985	1.02863	1.0203	1.05742	1.02925	1
chr13	4930455J16Rik	1	1	1	1	1	1	1	1
chr4	4930456L15Rik	1	1	1	1	1	1	1	1
chr5	4930459L07Rik	1	1	1	1	1	1	1	1
chr9	4930461G14Rik	1	1	1	1	1	1	1	1
chr4	4930465A12Rik	1	1	1	1	1	1	1	1
chr18	4930465K10Rik	1	1	1	1	1	1	1.03136	1.02907
chr12	4930465M20Rik	1	1	1	1.02634	1.01867	1	1	1
chr5	4930467D21Rik	1	1	1	1	1	1	1	1
chr8	4930467E23Rik	1.00014	1.00015	1.00015	1.00014	1.0001	1.00014	1.00015	1.00013
chr10	4930467K11Rik	1	1.06227	1	1.06053	1	1	1	1
chrX	4930468A15Rik	1	1	1	1	1	1	1	1
chr1	4930469G21Rik	1	1	1	1	1	1	1	1
chr17	4930470H14Rik	1.21267	1.42896	1.32416	1.56818	1.28121	1.30107	1.38327	1.30439
chr2	4930470P17Rik	1	1	1	1	1	1	1	1
chr14	4930471C04Rik	1	1	1	1	1.06836	1	1	1
chr18	4930471G03Rik	1	1	1	1	1	1	1.06856	1.06363
chr2	4930471I20Rik	1	1.07505	1.07602	1	1.05171	1.14613	1	1
chr6	4930471M09Rik	1	1.03654	1	1	1	1.03568	1.03635	1
chr2	4930473A02Rik	1.10737	1.22218	1.05643	1.13529	1	1.10855	1.05528	1.05123
chr10	4930473O22Rik	1.02568	1	1	1	1	1	1	1
chr18	4930474G06Rik	1	1	1	1	1	1	1	1
chr14	4930474H20Rik	1	1	1	1	1	1	1	1
chr17	4930474M22Rik	1	1	1	1.07551	1	1.07569	1	1
chr14	4930474N05Rik	1	1	1	1	1	1	1	1
chr12	4930474N09Rik	1.03305	1	1.03474	1.09995	1	1.03341	1	1.03155
chr16	4930478L05Rik	1	1	1	1.01961	1	1	1	1
chr5	4930478P22Rik	1	1	1	1	1	1	1	1
chr6	4930479D17Rik	1.11658	1	1.245	1.11747	1.12498	1.23553	1.18009	1.16709
chr7	4930479M11Rik	1	1	1	1.08466	1	1	1.06468	1
chrX	4930480E11Rik	1	1	1	1	1	1	1	1
chr4	4930480G23Rik	1.27482	1.1896	1.0321	1.09234	1.04365	1.30869	1.25157	1.02915
chr17	4930480K15Rik	1	1	1	1	1	1	1	1
chr12	4930480M12Rik	1	1	1	1	1	1	1	1
chr19	4930481A15Rik	10.5115	10.1535	12.0321	12.6221	9.72264	9.14458	9.89104	11.8242
chr15	4930483J18Rik	1.03598	1.0745	1.03782	1	1.07715	1.03637	1.11117	1
chr10	4930483K19Rik	1.03116	1	1.03276	1	1	1	1	1
chr7	4930483O08Rik	1.03866	1.08004	1.08126	1	1	1.03907	1.07962	1
chr10	4930486F22Rik	1	1	1	1	1	1	1	1
chr1	4930486I03Rik	1	1	1	1	1	1	1	1
chr13	4930486L24Rik	2.82451	2.31577	2.62721	2.83922	2.75847	2.98434	2.39495	3.11066
chr5	4930487D11Rik	1	1	1	1	1	1	1	1.18506
chr1	4930487H11Rik	1	1	1	1	1	1	1	1
chr1	4930488B22Rik	1	1	1	1	1	1	1	1
chr8	4930488L21Rik	1	1	1	1	1	1	1	1
chr5	4930500F04Rik	1	1	1	1	1	1	1	1
chr2	4930500J02Rik	1.16117	1.24705	1.14615	1.23358	1.05759	1.09369	1.09549	1.15414
chr5	4930500L23Rik	1	1	1	1	1	1.05837	1	1.05521
chr9	4930502A04Rik	1.04782	1	1	1.04819	1.10253	1	1.0985	1.04567
chr11	4930502E09Rik	1.0568	1	1	1	1	1.11476	1.11699	1
chrX	4930502E18Rik	1	1	1	1.03245	1.02301	1	1	1.03073
chr3	4930503B20Rik	1.03939	1.08156	1.0414	1.0397	1.02815	1	1	1.15044
chr14	4930503E14Rik	1.02972	1.03075	1.03124	1	1	1	1	1
chr10	4930503E24Rik	1	1	1	1	1	1	1	1
chrX	4930503H13Rik	1	1	1	1	1	1	1	1
chr18	4930503L19Rik	3.52529	3.91942	4.09989	3.7833	4.04936	3.34768	2.98672	2.97508
chr1	4930503O07Rik	1	1	1	1	1	1	1	1
chr11	4930504O13Rik	1	1	1	1	1	1	1	1
chr11	4930505A04Rik	1.04403	1.04559	1.09254	1.13311	1.12586	1.08898	1.04534	1.08409
chr14	4930505G20Rik	1	1	1	1	1	1	1	1
chr17	4930506C21Rik	1.82589	1.42759	1.4991	1.41619	1.97395	1.2504	1.38274	1.51261
chr19	4930506M07Rik	7.63881	8.12742	7.36351	7.48979	6.76511	6.39971	6.47096	6.70171
chr10	4930507D05Rik	1.32873	1.23795	1.41468	1.31486	1.31719	1.38231	1.32159	1.29792
chr9	4930509E16Rik	1.13027	1.20224	1.10269	1.06565	1.09311	1.06584	1.10061	1.15544
chr3	4930509J09Rik	1	1	1	1	1	1	1	1
chr4	4930509K18Rik	1	1	1	1	1	1	1.02089	1
chr12	4930511A02Rik	1	1	1	1	1	1	1	1.01798
chr6	4930511E03Rik	1.46788	1.7007	1.59361	1.52052	1.66883	1.84844	1.41535	1.46173
chr18	4930511M06Rik	1.12516	1.18273	1.17622	1.16225	1.18541	1.09494	1.18657	1.1204
chr5	4930511M11Rik	1	1	1	1	1	1	1	1
chr12	4930512B01Rik	1	1	1	1	1	1	1	1.02537
chr5	4930513D17Rik	1	1	1	1	1	1	1	1
chr8	4930513N10Rik	1.139	1.22209	1.21254	1.14015	1.21676	1.21727	1.16916	1.09642
chrX	4930513O06Rik	1	1.05448	1	1	1	1	1	1
chr4	4930515B02Rik	1	1	1	1	1	1	1	1
chr5	4930515G01Rik	1.61522	1.57301	1.64665	1.86821	1.48369	1.46646	1.41182	1.46978
chr6	4930515G16Rik	1.11204	1	1	1	1	1	1	1
chr2	4930515L03Rik	1	1	1	1	1	1	1	1
chrX	4930515L19Rik	1	1	1	1	1	1	1	1
chr2	4930517E11Rik	1	1	1	1	1	1	1	1
chr13	4930518P08Rik	1	1	1	1	1	1	1	1
chr13	4930519D14Rik	1	1	1	1	1	1	1	1
chr10	4930519F09Rik	1.44749	1.45042	1.17798	1.29262	1.42357	1.41577	1.43592	1.24621
chrX	4930519F16Rik	1	1	1	1	1	1	1	1
chr9	4930519F24Rik	1	1	1	1	1	1	1	1
chr5	4930519G04Rik	1.0486	1.06282	1.00623	1.08365	1.04884	1.09589	1.13122	1.03675
chr5	4930519H02Rik	1	1	1	1	1	1	1	1
chr9	4930520O04Rik	1.43178	1.37247	1.90764	1.36268	1.56577	1.47299	1.94181	1.75574
chr13	4930520P13Rik	1	1	1	1	1	1	1	1
chr1	4930521E06Rik	1.04516	1	1	1	1	1	1	1
chr4	4930522H14Rik	1	1	1	1	1	1	1	1.04606
chr4	4930522O17Rik	1	1	1	1	1	1	1	1
chr1	4930523C07Rik	13.7789	13.3908	15.4357	15.2094	15.5013	15.7537	9.30043	9.79099
chr15	4930523O13Rik	1	1	1	1	1	1	1	1
chr11	4930524B15Rik	1	1.01923	1	1.01875	1	1	1	1
chr14	4930524C18Rik	1	1	1	1	1	1	1	1
chrX	4930524L23Rik	1.11283	1.14654	1.30947	1.09213	1.16693	1.13525	1.0845	1.09658
chrX	4930524N10Rik	1	1	1	1	1	1	1	1
chr19	4930524O05Rik	1	1	1	1	1	1	1	1
chr9	4930524O08Rik	1	1	1	1	1	1	1	1
chr9	4930525D18Rik	1	1	1	1.21867	1.03101	1.17541	1	1
chr13	4930525G20Rik	1.20079	1.21979	1.27317	1.20245	1.2617	1.20308	1.32839	1.27037
chrX	4930525M21Rik	1	1	1	1	1	1	1	1
chr2	4930526D03Rik	1	1	1	1	1	1	1	1.05815
chr9_random	4930526I15Rik	1	1	1	1	1	1	1	1
chr19	4930526L06Rik	1	1.08099	1	1	1	1.03953	1.04028	1
chr14	4930527F14Rik	1	1	1	1	1	1.05951	1	1
chr18	4930527G23Rik	1	1	1	1	1	1	1	1
chr4	4930528A17Rik	1.05113	1.08812	1.07166	1.13746	1.12181	1.10341	1.0702	1.14633
chr13	4930528D03Rik	1.06221	1.19315	1.06539	1.12542	1.02223	1	1.03203	1.05938
chr2	4930528P14Rik	1	1	1	1	1	1	1	1
chr3	4930529C04Rik	1.0099	1.01023	1.04163	1.02496	1.0283	1.01502	1.02039	1.01416
chr14	4930529F24Rik	1	1	1	1	1	1	1	1
chr14	4930529K09Rik	1	1	1	1	1	1	1	1
chr16	4930529L06Rik	1	1	1	1	1	1	1	1
chr2	4930529M08Rik	1	1	1	1.0241	1.01709	1	1	1
chr2	4930533B01Rik	1	1	1	1	1	1	1	1
chr1	4930533P14Rik	1	1	1	1	1	1	1	1
chr4	4930538K18Rik	1.09973	1.25793	1.18345	1.32673	1.12474	1.17645	1.07702	1.23792
chr3	4930539C22Rik	1	1	1	1	1	1	1	1
chr17	4930539E08Rik	1.18804	1.13994	1.18188	1.18961	1.16129	1.0913	1.17815	1.11477
chr3	4930539J05Rik	2.0146	3.21345	3.55779	3.65652	2.9577	3.04762	2.88114	2.65089
chr3	4930539M17Rik	1	1	1	1	1	1	1	1
chr3	4930539N22Rik	1	1	1	1	1	1	1	1
chr9	4930540M03Rik	1	1	1	1	1	1	1	1
chr16	4930542C21Rik	1.0424	1	1	1	1	1	1	1
chr16	4930542D17Rik	1	1	1	1	1	1	1	1
chr11	4930542H20Rik	1	1	1	1	1	1	1	1
chr7	4930543E12Rik	1	1	1	1	1	1	1	1
chr11	4930544D05Rik	1	1	1	1	1	1	1	1
chr6	4930544G11Rik	1	1	1	1	1	1	1	1.02491
chr13	4930544M13Rik	1	1	1	1	1	1	1	1
chr18	4930545E07Rik	1	1	1	1	1	1	1	1
chr10	4930545H06Rik	1	1	1	1	1	1	1	1
chr2	4930545L23Rik	1	1.01475	1	1.02877	1	1	1.02938	1
chr18	4930546C10Rik	1	1	1	1	1.01105	1	1	1.01475
chr9	4930546K05Rik	1.00988	1.03063	1	1.01992	1.01412	1.02997	1.02034	1.02826
chr4	4930547C10Rik	1	1	1	1	1	1	1	1
chr2	4930547E08Rik	1.08947	1	1	1.09011	1	1	1	1
chr16	4930547E14Rik	1	1.09092	1	1	1	1	1	1.08378
chr15	4930548G14Rik	1	1	1	1	1	1	1	1
chr5	4930548H24Rik	1.02646	1.05475	1.02781	1	1.01891	1.02675	1	1.0505
chr17	4930548J01Rik	1	1	1	1	1	1	1	1
chr4	4930548K13Rik	1	1	1	1	1	1	1	1
chr4	4930549C01Rik	1	1	1	1	1	1	1	1
chr18	4930549G23Rik	1	1.04202	1	1.16314	1	1.08176	1	1.07745
chr9	4930550C14Rik	1.49863	1.54828	1.49134	1.53404	1.44548	1.63009	1.80234	1.74367
chrX	4930550L24Rik	1	1	1.02494	1	1.01696	1	1	1
chr4	4930552N02Rik	1	1	1	1	1	1	1	1
chr19	4930552P12Rik	1.04291	1	1.03007	1.01442	1.03067	1	1	1.08186
chr16	4930553E22Rik	1	1	1	1	1	1	1	1
chr9	4930554C24Rik	1.03638	1	1	1	1	1	1	1
chr2	4930555B11Rik	1	1	1	1	1	1	1	1
chr14	4930555G01Rik	1.16915	1.17093	1.17852	1.12391	1.12979	1.1267	1.20819	1.15336
chr16	4930556C24Rik	1	1	1	1	1	1	1.04645	1
chr4	4930556G01Rik	1	1	1	1	1	1	1	1
chr14	4930556J02Rik	1	1	1	1	1	1	1	1
chr15	4930556M19Rik	1.5465	1.52868	1.51815	1.39047	1.57876	1.77164	1.71095	1.90131
chr10	4930556N09Rik	1	1	1	1	1	1	1	1
chrX	4930557A04Rik	1	1	1	1	1	1	1	1
chr5	4930557J02Rik	1	1	1	1	1	1	1	1
chr3	4930558C23Rik	1	1	1	1	1	1	1	1
chrX	4930558G05Rik	1	1	1	1	1	1	1	1
chr1	4930558J18Rik	1.05303	1.01828	1.03716	1.01782	1.06317	1.05363	1	1
chr1	4930558K02Rik	1	1	1.04312	1	1.02932	1	1	1
chr16	4930562C15Rik	1	1	1	1.00917	1	1	1.00936	1.00867
chr1	4930562F07Rik	5.7078	5.39018	6.63944	6.91537	6.93129	7.44609	4.14015	4.7218
chr16	4930563D23Rik	1	1	1	1	1	1	1.01366	1
chr18	4930563E18Rik	1.0962	1.09951	1.07584	1.07273	1.08594	1	1.0743	1.0459
chr11	4930563E22Rik	1.33877	1.29548	1.35614	1.26686	1.31024	1.2784	1.34885	1.3433
chr5	4930563F08Rik	1	1	1	1	1	1	1	1
chr8	4930563M20Rik	1	1	1	1	1	1	1	1
chr14	4930564B18Rik	1	1	1	1	1	1	1	1
chr17	4930564C03Rik	1.03286	1	1	1	1	1	1	1
chr3	4930564D02Rik	1	1	1	1	1	1	1	1
chr10	4930564G21Rik	1	1	1	1	1	1	1	1
chr3	4930564K09Rik	1	1	1	1	1	1	1	1
chr3	4930565D16Rik	1	1	1	1	1	1	1	1
chr16	4930565N06Rik	1	1	1.01557	1	1.02117	1	1	1
chr8	4930567H12Rik	1	1	1	1	1	1	1	1
chrX	4930567H17Rik	1	1	1	1	1	1	1	1
chr16	4930567J20Rik	1	1	1	1	1	1	1	1
chr10	4930567K20Rik	1	1	1	1	1	1	1	1
chr2	4930568D16Rik	1	1	1	1	1	1	1	1
chr9	4930568E12Rik	1	1	1	1	1	1	1	1
chr1	4930568G15Rik	1	1	1	1	1	1	1	1
chr5	4930568K20Rik	1.02297	1	1.04829	1.02316	1.01642	1	1	1.04384
chr3	4930570G19Rik	1.90883	1.44611	1.99933	1.58673	1.68232	1.75947	2.19836	2.19028
chr7	4930571K23Rik	1	1	1	1	1	1	1	1
chr5	4930572K03Rik	1	1	1	1	1	1	1	1
chr5	4930572O03Rik	1.41984	1.75151	1.91632	1.37725	1.93861	1.386	2.7335	1.85813
chr14	4930572O13Rik	1	1	1	1	1	1.05558	1.05666	1
chr2	4930573O16Rik	1	1	1	1	1.09984	1	1	1.13393
chr3	4930577N17Rik	1.96833	1.60566	2.18358	1.8627	1.91744	1.66034	1.69571	1.85952
chrX	4930578C19Rik	1.38797	1.19008	1.3649	1.24703	1.39406	1.33037	1.3785	1.4481
chr18	4930578E11Rik	1	1	1	1	1	1	1	1
chr14	4930578I06Rik	1	1	1	1	1	1	1	1
chr15	4930578M01Rik	1.1804	1.14013	1.14219	1.36361	1.29009	1.50132	1.37157	1.3015
chr16	4930578N18Rik	1	1	1	1	1	1	1	1
chr3	4930579F01Rik	1	1	1	1.02348	1.01665	1	1.02398	1
chr14	4930579G18Rik	1.28337	1.18657	1.16247	1.12985	1.07365	1.10418	1.05306	1.07375
chr3	4930579G24Rik	2.8306	2.87408	3.1576	3.0227	2.95932	3.46826	2.41544	2.07612
chr9	4930579K19Rik	1.10158	1.17523	1.32029	1.30716	1.1936	1.44494	1.38356	1.38787
chr9	4930581F22Rik	3.80966	3.48135	3.73428	3.68254	3.4823	3.33655	3.54798	3.41004
chr7	4930583K01Rik	1.09323	1.14485	1.04899	1.09396	1.06663	1.23552	1.14402	1.08904
chr2	4930583P06Rik	1	1	1	1	1	1	1	1
chr5	4930584F24Rik	1	1	1	1	1	1	1	1
chr6	4930590J08Rik	1.02063	1	1.04339	1.0104	1	1.01044	1	1.00984
chr1	4930590L20Rik	1	1	1	1	1	1	1	1
chr2	4930591A17Rik	1	1	1	1	1	1	1	1
chr15	4930592A05Rik	3.82331	3.34681	3.08965	3.8055	3.24523	3.17026	3.53901	4.15143
chr18	4930592I03Rik	1	1	1	1	1	1	1	1
chr3	4930593A02Rik	1	1	1	1	1	1	1	1
chr9	4930593C16Rik	1	1	1	1	1	1	1	1
chr1	4930594C11Rik	1.06435	1.02661	1.09471	1.03893	1.12879	1.05207	1.03976	1.02455
chrX	4930595M18Rik	1	1	1	1	1	1	1	1
chr14	4930596D02Rik	1	1	1	1	1	1	1	1
chr9	4930596M17Rik	1	1	1	1	1	1	1	1
chr14	4930597G03Rik	1	1	1	1	1	1	1	1
chr1	4930598F16Rik	1	1.05826	1	1	1	1	1	1
chr6	4930599N23Rik	1.46812	1.29092	1.19678	1.47176	1.40148	1.28382	1.77136	1.4471
chr2	4931402G19Rik	1.19119	1.11533	1.13399	1.20883	1.21637	1.09668	1.03281	1.12159
chr19	4931403E22Rik	1.0667	1.06916	1.14017	1.0672	1	1	1.13739	1
chr12	4931403G20Rik	1.02168	1	1	1	1	1	1	1
chr7	4931406B18Rik	1	1	1	1	1	1	1	1.0334
chr9	4931406C07Rik	64.9401	52.5287	61.3883	49.2187	69.3903	64.5041	65.7505	65.0456
chr14	4931406H21Rik	1.00902	1	1	1.0091	1.01935	1.00913	1.00929	1.0086
chr7	4931406P16Rik	9.34013	8.78989	7.49712	9.14215	13.2979	11.8191	9.21149	9.34706
chr1	4931408C20Rik	1.03199	1.00827	1.00841	1.00806	1.01143	1.01618	1	1.00763
chr19	4931408D14Rik	4.30348	4.95698	3.83609	4.12698	4.85646	9.21897	6.12565	5.74463
chr5	4931409K22Rik	1.01331	1	1	1	1.00951	1	1	1
chr14	4931414P19Rik	3.54863	3.62087	3.36065	4.04195	3.35336	3.1039	4.22036	3.81217
chr6	4931417E11Rik	1	1	1	1	1	1	1	1
chr6	4931417G12Rik	1.02799	1.05793	1.08827	1.02822	1.02001	1.0283	1	1
chr3	4931419H13Rik	1	1	1	1	1	1	1	1
chr16	4931420L22Rik	1	1	1	1	1	1	1	1
chr2	4931423N10Rik	1	1.02058	1.02091	1	1	1.04024	1	1
chr8	4931428F04Rik	3.01326	3.52207	4.26387	3.43286	3.35257	5.11338	3.49254	3.3027
chr1	4931428L18Rik	1	1	1	1	1	1	1	1.03435
chr9	4931429I11Rik	1	1.02374	1	1.01158	1.00821	1	1	1.01095
chr9	4931429L15Rik	1	1	1	1	1	1	1	1
chr13	4931429P17Rik	1	1	1	1	1	1	1.0372	1
chr6	4931430N09Rik	1	1	1	1	1	1.01686	1	1.0159
chr7	4931431B13Rik	1	1	1.11497	1	1	1	1	1
chr5	4931431C16Rik	1.01297	1.06705	1.04091	1	1.02781	1.02624	1	1.01237
chr7	4931431F19Rik	1	1	1	1	1	1	1	1
chr11	4931440F15Rik	1.01608	1.03878	1.05635	1.04323	1.03065	1.03795	1.03863	1.05623
chr14	4931440J10Rik	1.0461	1	1	1	1.03295	1.04658	1.09495	1
chr1	4931440L10Rik	1	1	1	1	1	1	1	1
chr3	4931440P22Rik	1.41358	1.20369	1.26914	1.43682	1.15484	1.31865	1.20281	1.30065
chr11	4932411E22Rik	1.02667	1.02757	1.01402	1.04034	1.01906	1.01349	1.0412	1.01272
chrX	4932411N23Rik	1	1	1	1.01037	1	1	1	1
chr16	4932412D23Rik	1	1	1	1	1	1	1	1
chr16	4932412D23Rik	1	1	1	1	1	1	1	1
chr9	4932413F04Rik	1	1	1	1	1	1	1	1
chr11	4932414J04Rik	1	1	1	1	1	1	1	1
chr2	4932414N04Rik	1	1	1	1	1	1	1	1
chr10	4932415G12Rik	3.16521	3.10792	3.07339	3.45406	2.9495	3.28353	3.20373	2.64873
chr17	4932415M13Rik	1	1	1	1	1	1	1	1
chr2	4932416H05Rik	2.24159	2.62506	2.22144	2.22892	2.49806	2.40557	2.71256	2.64052
chr8	4932416K20Rik	1	1	1	1	1	1	1	1
chr2	4932418E24Rik	1.01118	1.01155	1.01175	1.01127	1	1.0113	1	1
chrX	4932429P05Rik	1	1	1	1	1	1	1	1
chr11	4932435O22Rik	1.04118	1	1.03247	1	1.02208	1.02083	1.0106	1.01964
chr3	4932438A13Rik	3.92086	4.47332	4.73901	4.63754	4.45485	4.07286	3.24001	3.26185
chr16	4932438H23Rik	1.02647	1.03036	1.04174	1.05921	1.03148	1.05354	1.04536	1.05602
chr5	4932441J04Rik	1.11951	1.12387	1	1.12042	1.25623	1.12072	1.18462	1.0571
chr8	4932443I19Rik	1	1	1	1	1	1.05494	1	1
chr13	4932702P03Rik	1	1	1	1	1	1	1	1
chrX	4933400A11Rik	1	1	1	1	1	1	1	1
chr17	4933400B14Rik	1	1	1	1	1	1	1	1
chr9	4933400C23Rik	1.02163	1	1	1	1	1	1.02227	1.02064
chr1	4933400F21Rik	1	1.02999	1	1	1.00691	1	1.03983	1.00922
chr8	4933400L20Rik	1	1	1	1	1	1	1	1
chrX	4933401B06Rik	1	1	1	1	1	1	1	1
chr17	4933401D09Rik	1	1	1	1	1.02058	1	1	1.02748
chr3	4933401H06Rik	1	1	1	1	1	1	1	1
chr5	4933401P06Rik	1	1	1	1	1	1	1	1
chr7	4933402C06Rik	1	1	1	1	1	1	1	1
chr1	4933402D24Rik	1	1	1	1	1.01499	1	1	1
chrX	4933402E13Rik	1	1.03906	1	1	1	1	1.01944	1
chr8	4933402J07Rik	1.03897	1	1	1	1.02785	1	1	1.03721
chr5	4933402J10Rik	1	1	1	1	1	1	1	1
chr14	4933402J15Rik	1	1	1	1	1	1	1	1
chr7	4933402N03Rik	1	1	1	1	1	1	1	1
chr5	4933402N22Rik	1	1.01835	1.43247	1	1.06545	1	1	1.04512
chr11	4933402P03Rik	1	1	1.0242	1	1	1	1	1
chr8	4933403G14Rik	1.70921	1.68221	1.62133	1.67538	1.51396	1.69743	1.64918	1.62943
chrX	4933403O08Rik	1	1	1	1	1	1	1	1
chr16	4933404G15Rik	1	1	1	1	1	1	1	1
chr13	4933404K08Rik	1	1	1	1	1	1	1	1
chr5	4933404O12Rik	1.73555	1.85987	1.91138	1.90062	1.70099	1.58459	1.88369	1.72655
chr3	4933405D12Rik	1.16669	1.34548	1.17517	1.22396	1.11913	1.1684	1.17168	1.21235
chr11	4933405E24Rik	1	1	1	1	1	1	1	1
chr8	4933405L10Rik	1.0697	1.07215	1	1.03513	1.04982	1.03523	1.07178	1
chr7	4933405O20Rik	1	1	1	1	1	1	1	1
chr12	4933406C10Rik	1.86392	1.37628	1.69304	1.32087	1.77997	1.91952	1.60872	1.80266
chr2	4933406D12Rik	1	1	1	1	1	1	1	1
chr14	4933406F09Rik	1	1	1	1	1	1	1	1
chr11	4933406G16Rik	1	1	1	1	1	1	1	1
chr7	4933406I18Rik	1.29301	1.41098	1.37094	1.33811	1.22924	1.48841	1.39475	1.40377
chr2	4933406J08Rik	1	1	1	1	1	1	1	1
chr7	4933406J10Rik	1	1	1.04287	1	1	1	1	1
chr12	4933406K04Rik	1	1	1	1	1	1	1	1
chr1	4933406M09Rik	1	1	1	1	1	1	1	1
chr4	4933407E24Rik	1.01953	1	1.02053	1	1	1	1	1
chr10	4933407G14Rik	1	1	1	1	1.02176	1	1	1
chr9	4933407I05Rik	1	1	1	1	1	1	1	1
chrX	4933407K13Rik	2.03439	2.16905	2.36604	2.11682	2.20816	2.28069	2.22906	2.19772
chr1	4933407L21Rik	1.06799	1.03519	1.03573	1.06854	1.0243	1.06873	1	1
chr18	4933408B17Rik	1.48567	1.4865	1.36696	1.59679	1.53155	1.32234	1.51577	1.60808
chr10	4933408J17Rik	1.01969	1.02037	1	1.03971	1.02815	1	1	1.01879
chr8	4933408N05Rik	1	1	1	1	1	1.04763	1.02426	1.04495
chr2	4933409G03Rik	1	1	1	1	1.02033	1	1	1
chrUn_random	4933409K07Rik	1	1	1	1	1	1	1	1
chr4	4933409K07Rik	19.5957	19.9522	19.27	21.7452	21.0826	14.1282	14.8045	14.4861
chr4	4933409K07Rik	19.5925	20.1233	19.1568	21.4511	21.2759	13.9351	14.6812	14.4753
chr10	4933411E08Rik	1.02168	1.02243	1.04559	1.02186	1.06199	1.04385	1	1
chr10	4933411G06Rik	1	1	1	1	1	1	1	1
chr5	4933411G11Rik	1	1.0173	1	1	1	1.03385	1	1
chr19	4933411K16Rik	1	1.05591	1.05679	1.05447	1.07724	1.08194	1.08346	1.07735
chr8	4933411K20Rik	4.1495	4.30271	4.68083	4.25288	4.28929	3.97707	4.06219	3.60986
chr10	4933412E12Rik	4.80411	5.09475	5.71052	5.31633	6.40918	4.97046	5.16938	6.22882
chr15	4933412E24Rik	1	1	1	1.02118	1	1	1	1
chr13	4933412O06Rik	1	1	1	1.03517	1	1	1.03593	1
chr6	4933413G19Rik	1	1	1.0379	1.03635	1.02577	1	1	1
chr14	4933413J09Rik	1.15515	1.09623	1.11961	1.09386	1.17003	1.08369	1.15976	1.18743
chr13	4933413L06Rik	1	1	1	1	1	1	1	1
chr1	4933415F23Rik	1.06198	1.02137	1.04344	1.02083	1.07383	1.06267	1	1.03943
chr10	4933416C03Rik	1	1	1	1	1	1	1	1
chr2	4933416E03Rik	1	1	1	1	1	1	1	1
chrX	4933416I08Rik	1.03045	1.03151	1	1	1.04353	1.03078	1	1
chr13	4933416M06Rik	1	1	1	1	1.04263	1	1	1
chr8	4933416M07Rik	1.542	1.63718	1.64741	1.54639	1.59869	1.57292	1.53278	1.42318
chr13	4933417A18Rik	1.26627	1.03938	1.03998	1.03834	1.02719	1.03845	1.11752	1
chr8	4933417D19Rik	1.1884	1.38995	1.23102	1.15825	1.31419	1.28568	1.35569	1.2098
chr1	4933417E11Rik	1.07204	1.33559	1.03786	1.10892	1	1.10923	1.0371	1
chr3	4933417G07Rik	1	1	1	1	1	1	1	1
chr7	4933417O13Rik	1	1	1	1.02473	1.01753	1.0496	1	1.02341
chr7	4933421I07Rik	1.02764	1	1	1	1	1	1	1
chr4	4933421O10Rik	2.8717	2.69172	2.81564	2.59098	2.7773	3.03043	3.06709	3.00926
chr9	4933422A05Rik	1.08412	1.05803	1.08842	1.11306	1.04008	1.0567	1	1.02676
chr11	4933422H20Rik	1.01888	1	1.07938	1	1.01349	1.26728	1	1
chr18	4933424G05Rik	1	1.04369	1	1.02129	1.01509	1.02136	1.02175	1
chr1	4933424G06Rik	1	1	1	1.03502	1.04966	1.03512	1.03578	1.03317
chr14	4933425B07Rik	1	1	1	1	1	1	1	1
chr6	4933425H06Rik	1	1.0469	1.04759	1.13691	1.03236	1.09152	1	1
chr13	4933425L06Rik	1.01674	1	1	1.01688	1	1	1	1.01597
chr5	4933426D04Rik	1.04054	1.04198	1.08521	1.04086	1.08692	1	1.04175	1.11613
chr12	4933426M11Rik	12.4114	13.5701	13.9274	12.6593	13.815	12.5505	18.8643	18.9628
chr6	4933427D06Rik	1	1	1	1	1	1	1	1
chr11	4933427D14Rik	3.32659	3.02465	3.33671	3.54755	3.2287	2.82774	3.6593	3.35603
chr15	4933427E11Rik	1	1	1.06695	1.12842	1.06829	1	1.0328	1.0304
chr11	4933427E13Rik	1	1	1	1	1	1	1	1
chr7	4933427G17Rik	1.19419	1.30126	1.28578	1.21535	1.41638	1.5891	1.49993	1.31496
chr4	4933427I22Rik	1	1	1	1	1	1.05567	1.02835	1
chr4	4933428C19Rik	1	1	1	1	1	1	1	1
chr19	4933429K18Rik	1	1	1	1	1	1	1.04052	1
chr14	4933429O19Rik	1	1	1	1	1.01629	1	1	1
chr7	4933430H16Rik	1	1	1	1	1	1	1	1
chr4	4933430I17Rik	1.08249	1.17064	1.08671	1.18711	1.17687	1.12512	1.10618	1.39352
chr11	4933430M04Rik	1	1	1	1	1.04144	1	1	1.0554
chr8	4933430N04Rik	1	1	1	1	1	1	1	1
chr3	4933431E20Rik	2.0294	2.09017	2.17577	2.01238	1.82207	1.93847	2.16473	1.92104
chr6	4933431G14Rik	1	1	1	1	1	1	1	1.02896
chr9	4933432G23Rik	1	1.05162	1	1	1	1	1	1
chr14	4933432I03Rik	1	1.07726	1.11765	1.03761	1	1	1	1
chr16	4933432I09Rik	1.13926	1.11528	1.08783	1.05615	1.03981	1.02816	1.02868	1.07974
chr2	4933433C11Rik	1.02639	1	1	1	1.01887	1	1	1.02519
chr8	4933433F19Rik	1	1	1	1	1	1	1	1
chr9	4933433G15Rik	1.1353	1.14004	1.0711	1.03409	1.14505	1.06838	1.06967	1.09687
chr13	4933433G19Rik	1.14925	1.03863	1.15687	1.15044	1.05334	1.03771	1.15371	1.17812
chr17	4933433H22Rik	1.12327	1.0425	1.08639	1.04143	1.08811	1.06233	1.04232	1.03921
chr3	4933434E20Rik	24.2483	25.553	26.3554	25.9652	24.2948	24.6557	26.6352	25.2318
chr8	4933434I20Rik	1	1.03067	1	1	1	1	1	1
chr8	4933436C20Rik	2.36357	2.15458	2.75896	2.49945	2.24037	1.6579	3.01061	2.74525
chr1	4933436E23Rik	1	1	1	1	1	1	1	1
chr7	4933436H12Rik	1	1	1	1.0246	1	1	1	1
chrX	4933436I01Rik	1	1	1	1	1	1	1	1
chr5	4933438B17Rik	1	1	1	1	1	1	1	1.03196
chr4	4933438K21Rik	1	1	1	1	1	1	1	1.02084
chr11	4933439C10Rik	4.91686	4.28517	8.14915	7.81726	3.78563	3.54203	10.4718	6.29878
chr1	4933439K11Rik	1.3449	1.17859	1.18124	1.30416	1.18488	1.34856	1.1776	1.20586
chr10	4933440J02Rik	1	1	1	1	1	1	1	1
chr7	4933440M02Rik	1	1.02284	1	1	1.01578	1	1	1.02107
chr5	5031410I06Rik	1.01198	1	1.0042	1.00403	1.00856	1	1.00353	1.00762
chr14	5031414D18Rik	5.85443	5.24264	7.76679	6.78694	6.48255	5.46214	1.70428	2.22797
chr5	5031425E22Rik	6.67097	6.71871	7.85958	7.53665	6.5746	7.91087	6.60914	6.30261
chr2	5031425F14Rik	1.54452	1.32857	1.14309	1.20585	1.25946	1.13765	1.23364	1.0866
chr2	5031426D15Rik	1.06256	1.05878	1.03588	1.09176	1.02846	1.06329	1.041	1.05424
chr6	5031434C07Rik	1.01715	1.03554	1	1	1	1	1	1
chr3	5031434O11Rik	5.00123	4.01636	5.65038	4.48183	5.07279	4.30691	6.43206	5.86639
chr15	5031439G07Rik	10.4862	11.9292	10.7645	11.6905	10.3732	9.8966	9.20386	10.6598
chr5	5033403H07Rik	1	1	1	1	1	1	1	1
chr1	5033404E19Rik	1	1	1	1	1	1	1	1
chr12	5033406O09Rik	1.6614	1.94895	2.14381	1.88189	1.74722	1.64722	2.09857	2.01788
chr13	5033411D12Rik	6.80428	6.20618	4.19702	5.46967	6.46508	4.61677	6.80079	8.31616
chr2	5330411J11Rik	1	1.02334	1	1	1.01613	1	1	1.02153
chr2	5330413P13Rik	1	1	1	1	1.00687	1.00972	1	1
chr3	5330417C22Rik	1.5166	2.07897	2.26353	1.90359	1.98716	1.29858	2.61765	1.95526
chr16	5330426P16Rik	2.03127	2.0248	2.31788	2.20278	2.30075	2.08372	2.06199	2.27334
chrX	5330434G04Rik	1	1	1	1	1	1	1	1
chr6	5330439B14Rik	1.02721	1.02816	1	1	1	1	1	1
chr6	5430401F13Rik	1	1	1	1	1	1	1	1
chrX	5430402E10Rik	1	1	1	1.05332	1	1	1	1
chr6	5430402O13Rik	1.62606	1.8114	1.77985	2.06116	1.43195	1.56714	1.75578	1.74204
chr8	5430403N17Rik	1.01396	1	1.01468	1.01408	1	1	1.01438	1
chr2	5430405H02Rik	4.64575	4.65828	4.77686	4.90105	5.06985	5.11438	4.68368	4.67418
chr5	5430416N02Rik	7.62742	6.43894	7.5041	7.16296	8.75521	5.63322	7.67578	4.75993
chr4	5430416O09Rik	3.94855	3.52954	2.47399	3.51046	3.7513	4.42086	3.90506	3.42301
chr2	5430417L22Rik	9.78079	9.38402	10.7662	9.43368	8.55782	11.1449	10.9834	9.50751
chr7	5430419D17Rik	1.32572	1.04989	1	1.06082	1.48286	1.06101	1.03727	1.05753
chr8	5430421F17Rik	1.23483	1.17807	1.1152	1.12628	1.12309	1.095	1.3708	1.31363
chr15	5430421N21Rik	1.02096	1.15175	1.08813	1.08452	1.05992	1.04239	1.02158	1.13999
chr13	5430425J12Rik	1	1.02521	1	1	1.03483	1.02464	1	1.0465
chr12	5430427M07Rik	1	1	1	1	1	1	1	1
chrX	5430427O19Rik	2.03501	2.15433	2.83261	2.28165	2.82999	2.32242	1.7199	1.96978
chrX	5430428K19Rik	1	1	1	1	1	1	1	1
chr3	5430434I15Rik	1	1	1	1	1	1	1	1
chr1	5430435G22Rik	12.0286	12.9001	11.6426	12.3477	10.3279	10.724	10.668	14.231
chr15	5430437J10Rik	1.13353	1.20732	1.21053	1.10095	1.33404	1.16873	1.44693	1.22308
chr14	5430440P10Rik	1	1	1	1	1.02809	1.07943	1	1.03752
chr6	5530400C23Rik	1	1	1	1	1	1	1	1
chr11	5530401A14Rik	1	1	1	1	1	1	1	1
chrX	5530601H04Rik	1.94349	1.81112	2.0901	1.92309	2.14843	1.79371	1.74071	1.92655
chr9	5730403I07Rik	1	1	1.01879	1.01802	1.02555	1	1.03682	1
chrX	5730405O15Rik	1.60262	1.81622	1.92561	2.02777	1.56322	1.84317	1.81158	1.88546
chr19	5730408K05Rik	4.40004	3.41524	4.57041	3.95567	2.76711	3.02501	3.54796	3.22375
chr4	5730409E04Rik	7.63195	7.45739	6.96839	6.96102	6.31606	7.92025	9.35952	7.35028
chrX	5730412P04Rik	1	1	1	1	1	1	1	1
chrX	5730416F02Rik	1	1	1	1.05216	1	1	1	1
chr10	5730420D15Rik	1.10095	1.20898	1.17684	1.06783	1.19242	1.06802	1.0693	1.03211
chr5	5730422E09Rik	1.04306	1.06681	1.04526	1.06511	1.06155	1.02177	1.11085	1.02054
chr10	5730435O14Rik	1.14858	1.07706	1	1.14968	1.21237	1	1.30606	1.21309
chr11	5730455P16Rik	4.46785	3.82022	4.48558	4.23551	3.97988	4.82397	4.47689	4.36528
chr6	5730457N03Rik	1	1	1	1	1	1.01225	1	1.01156
chr3	5730460C07Rik	1.01999	1.06203	1.02101	1	1.01429	1	1.02059	1.05722
chr5	5730480H06Rik	1.85015	2.03325	2.25114	2.15707	2.27605	2.13905	2.66343	2.43984
chr4	5730488B01Rik	1.03108	1.0482	1.06534	1.141	1.03332	1.04714	1	1
chr12	5730507C01Rik	2.69239	2.50809	2.81528	2.7049	2.24375	2.81872	2.42024	3.57795
chr3	5730508B09Rik	8.28803	9.37955	11.9302	8.23026	8.73062	13.3914	9.2223	10.0806
chr11	5730522E02Rik	1.02464	1	1.0259	1	1.01761	1	1.02537	1
chr1	5730559C18Rik	1.87773	2.83904	2.47639	1.92041	2.11253	1.24858	2.77158	2.23904
chr9	5730577I03Rik	1.39587	1.53529	1.58422	1.55265	1.41354	1.41576	1.831	1.6536
chr1	5830403L16Rik	1	1	1	1	1	1.02266	1	1.02139
chr5	5830403M04Rik	1.02842	1.02941	1.1195	1.08596	1.06094	1.14368	1.02927	1.05425
chr7	5830411N06Rik	2.01845	2.69884	2.63521	3.02049	1.98322	2.00988	1.53847	1.44241
chr4	5830415F09Rik	4.95377	4.81751	5.28197	5.5173	4.64799	3.95586	3.0975	3.561
chr5	5830416I19Rik	1.01352	1.02797	1.01422	1.01364	1.029	1.01368	1	1.0129
chr19	5830416P10Rik	2.00053	2.34296	2.33194	2.4118	1.83449	1.76236	1.10035	1.13011
chr3	5830417I10Rik	3.62487	3.78716	3.84749	3.70217	3.61526	3.6478	3.32045	3.00691
chr9	5830418K08Rik	2.52046	2.56651	2.67628	2.40274	2.58887	2.40255	1.89945	1.92101
chr9	5830418P13Rik	1.01657	1.10279	1.50507	1.06681	1.05921	1.08377	1.10237	1.07902
chr12	5830428M24Rik	4.78389	4.81128	6.23916	5.42252	4.25039	4.39517	1.87481	1.58981
chr7	5830432E09Rik	1.57775	1.40281	1.63371	1.55711	1.64634	1.60955	1.20695	1.28766
chr9	5830454E08Rik	2.91348	3.46391	2.5842	3.45391	2.61619	2.40582	3.44843	2.77294
chr5	5830473C10Rik	1	1	1	1	1	1	1	1
chr4	5930403L14Rik	2.30525	1.94304	2.16896	1.97494	2.11867	2.4793	2.29431	2.15248
chr5	5930412G12Rik	1.89312	1.96966	1.67287	2.03556	1.91498	1.46668	2.28761	2.40574
chr13	5930438M14Rik	1	1	1	1.01478	1	1.01483	1	1
chr1	6030407O03Rik	1	1.04219	1.02144	1	1	1.04125	1.042	1.01946
chr15	6030408B16Rik	1	1.03829	1.03892	1.03733	1	1.07488	1.01906	1.03532
chr9	6030419C18Rik	5.37587	6.06675	4.48111	5.6503	4.87635	4.9298	4.96686	4.75548
chr12	6030440G07Rik	1	1	1	1	1.01287	1	1.01237	1
chr15	6030458C11Rik	6.26313	5.99978	6.92236	6.08503	6.45751	5.82809	5.94232	5.59231
chr8	6030466F02Rik	1.02631	1.02722	1	1	1.01881	1	1	1.02511
chr11	6030468B19Rik	1.21969	1.34114	1.46181	1.6274	1.39255	1.22206	1.03771	1
chrX	6030498E09Rik	1	1	1	1	1	1	1	1
chr14	6230400D17Rik	1.54325	1.56237	2.18002	2.13164	1.56947	1.65893	1.67136	1.69153
chr1	6330403A02Rik	1.27615	1.23693	1.25198	1.30473	1.17504	1.18975	1.1395	1.28817
chr11	6330403K07Rik	1.37266	1.67464	2.12623	2.17404	1.19977	1.1413	1.88747	1.48896
chr18	6330403M23Rik	10.9382	10.7989	11.0991	10.9629	10.7792	10.1292	11.6031	10.5637
chr4	6330407A03Rik	1.01988	1.06169	1	1.10023	1	1	1	1
chr7	6330408A02Rik	3.25102	3.09971	2.95923	2.95302	3.12529	3.05444	3.54445	3.50642
chr2	6330409D20Rik	1.07014	1	1.11059	1.10605	1.0752	1.03545	1	1.06696
chr3	6330410L21Rik	1	1	1	1.00907	1	1	1	1
chr6	6330415B21Rik	1	1	1	1	1	1	1	1
chr4	6330416G13Rik	5.91419	6.34822	7.58172	5.86781	5.85971	7.79937	5.20881	5.66844
chr5	6330418K02Rik	1.93099	2.08551	2.40631	2.5244	2.12281	1.82293	2.43824	2.00077
chr3	6330549D23Rik	1.17524	1.18118	1.36846	1.17038	1.38471	1.22788	1.26425	1.27461
chr12	6430411K18Rik	1.11617	1.18032	1.15264	1.29277	1.10523	1.11745	1.11964	1.08316
chr7	6430531B16Rik	1.33552	1.20836	1.31739	1.30438	1.31174	1.27133	1.27642	1.32029
chr8	6430548M08Rik	2.90423	3.37094	3.03504	3.60819	2.72233	3.24001	2.90342	3.17927
chr2	6430550D23Rik	1.72278	1.56566	1.63652	1.64392	1.37695	1.65417	1.50286	1.77973
chr13	6430562O15Rik	1.55759	1.64329	1.42832	1.47565	1.44451	1.39033	1.30919	1.47064
chr9	6430571L13Rik	1.18157	1.34659	1.42581	1.33798	1.15973	1.36728	1.25889	1.18652
chr8	6430573F11Rik	2.74859	2.5591	2.54233	2.62104	2.43655	2.58528	2.8007	2.82177
chr6	6430584L05Rik	1.04465	1	1.04694	1.04502	1.05584	1.09031	1.03448	1.06387
chr1	6430706D22Rik	15.1112	16.9723	19.1154	15.6363	16.2516	14.1478	14.3534	14.5696
chr2	6530402F18Rik	2.90967	3.3067	3.31713	2.74627	2.73432	4.03519	2.48466	2.78875
chr17	6530411M01Rik	1	1	1.03332	1.03195	1	1	1	1
chrX	6720401G13Rik	9.41778	8.38671	8.98539	8.26203	8.41423	8.49411	11.769	10.1164
chr14	6720456H20Rik	5.10691	4.97211	4.6524	5.02826	4.92967	4.70764	5.00513	5.26216
chr19	6720468P15Rik	1.0568	1.14693	1.0597	1.02863	1.01551	1.08786	1.02924	1
chr1	6720483E21Rik	1.13999	1.07245	1.07357	1.10583	1.10006	1.14151	1.07208	1.13365
chr13	6720489N17Rik	1.85602	1.97565	1.97785	2.00921	1.84791	2.13845	1.52058	1.80367
chr2	6820408C15Rik	1.17599	1.06827	1.20812	1.13306	1.23585	1.04449	1.36246	1.25189
chr8	6820431F20Rik	13.9659	13.4572	13.8555	13.4806	12.3098	11.5822	11.8085	11.8366
chr8	6820431F20Rik	26.6553	25.2132	26.2042	25.5813	22.9401	21.1345	22.0985	22.3523
chr9	7420426K07Rik	1	1	1	1	1	1	1	1
chr1	7420461P10Rik	1	1	1.06114	1	1	1	1.05993	1
chr8	7420700N18Rik	1	1	1	1	1.01498	1	1	1
chr12	7420701I03Rik	1	1	1	1	1	1	1	1
chr15	7530416G11Rik	1	1	1	1	1	1	1	1
chr1	7530420F21Rik	1.10748	1	1.03766	1.07222	1	1.07243	1.0369	1.13681
chr9	7630403G23Rik	1	1	1	1	1	1	1	1
chr2	8030411F24Rik	1	1	1	1	1	1	1	1
chr5	8030423F21Rik	1	1.01283	1.01305	1	1	1.01256	1	1
chr13	8030423J24Rik	1	1	1	1	1	1	1	1
chr2	8030442B05Rik	1	1	1	1	1	1	1	1
chr4	8030443G20Rik	1.04534	1	1	1.0457	1	1	1	1.04331
chr18	8030462N17Rik	2.39323	2.50377	2.47546	2.11558	2.62553	2.23306	1.90724	1.84026
chr11	8430403D17Rik	1	1	1	1	1	1	1	1
chr6	8430408G22Rik	58.6608	61.5076	41.8502	59.8259	69.3752	72.3663	73.6972	44.3277
chr6	8430410A17Rik	13.8241	13.5176	15.5819	14.0631	14.4701	14.5907	15.4523	14.0085
chr6	8430419L09Rik	4.23775	4.56804	4.90626	4.61367	4.52139	4.01673	4.83467	4.22133
chr18	8430422H06Rik	1	1	1	1	1	1	1	1
chr5	8430423G03Rik	1.14163	1.07344	1	1.07134	1	1.07151	1.14587	1.13539
chr2	8430427H17Rik	2.99238	3.07818	2.88906	2.77488	3.23223	2.42296	3.8261	3.23213
chr11	8430429K09Rik	3.18521	2.98684	3.10105	2.82312	3.50168	3.24172	3.24672	3.18153
chr19	8430431K14Rik	1.0124	1	1.01303	1.0125	1	1	1	1
chr4	8430436N08Rik	1	1.18973	1.07705	1.03695	1.0786	1.0741	1.0755	1.06999
chr2	8430437L04Rik	1	1	1	1	1	1	1	1
chr17	9030025P20Rik	5.79498	5.26853	5.36443	6.26399	5.12037	5.65642	9.83146	7.26472
chr2	9030204H09Rik	1	1	1	1	1	1	1	1
chr16	9030404E10Rik	1.12801	1.23185	1.10091	1.19356	1.11437	1.0647	1.06592	1.1222
chr10	9030612E09Rik	1.09847	1.08148	1.06211	1.09928	1.04223	1.03983	1.08112	1.03758
chr12	9030617O03Rik	10.7567	10.9176	9.70197	11.2106	11.2001	11.9686	36.4284	30.6599
chr15	9030619P08Rik	1.24188	1.15034	1.2542	1.04875	1.20745	1.87989	1.04982	1.04621
chr12	9030624G23Rik	2.29498	2.17238	2.31411	2.5308	2.10126	2.17066	2.45874	2.00089
chr7	9030624J02Rik	17.5247	18.001	17.7153	18.4598	16.9437	16.8155	17.0411	16.6297
chr17	9130008F23Rik	2.33804	2.17611	2.47691	2.21413	2.1835	2.4039	2.84293	2.53176
chr19	9130011E15Rik	5.54035	5.07574	5.14444	5.22108	5.51891	6.55508	5.38647	5.23755
chr12	9130015A21Rik	1	1	1	1.04431	1.06259	1	1.09021	1.16717
chr2	9130015L21Rik	1	1	1	1	1	1	1	1
chr10	9130017N09Rik	1.57487	1.60965	1.61983	1.66879	1.53732	1.41742	2.22953	1.84366
chr7	9130019O22Rik	2.33709	2.18268	2.38211	2.18385	2.49449	2.19212	2.4539	2.31085
chr6	9130019P16Rik	1	1.01594	1.03242	1.00777	1.02755	1.0078	1.00794	1.01471
chr7	9130023H24Rik	2.46324	2.1193	2.41524	2.25902	2.22017	2.2235	2.86843	2.50718
chr1	9130024F11Rik	1	1	1.03933	1.03127	1.02217	1.06241	1.03852	1.00892
chr3	9130204L05Rik	1	1	1	1	1	1	1	1
chr4	9130206I24Rik	1.40575	1.25423	1.38778	1.37192	1.28122	1.28602	1.15194	1.18764
chr18	9130209A04Rik	1	1	1	1	1	1	1	1
chr6	9130221F21Rik	1	1	1	1	1	1	1	1
chr7	9130221H12Rik	15.7388	16.3981	17.7159	17.1047	16.0739	16.6867	16.59	13.6305
chr1	9130227L01Rik	1	1	1	1	1	1	1	1
chr5	9130230L23Rik	1.15541	1.24118	1.19058	1.15667	1.18513	1.13094	1.26674	1.07416
chr15	9130401M01Rik	17.8172	17.6458	18.1233	17.7165	17.1379	17.4398	16.7826	18.0282
chr1	9130409I23Rik	1	1.01991	1	1	1	1	1	1
chr11	9230009I02Rik	1	1	1	1	1	1	1	1
chr10	9230102K24Rik	1	1.03037	1	1	1.02098	1	1	1
chr2	9230102O04Rik	2.20123	2.7005	1.92361	1.94469	2.1726	1.71033	3.1122	2.28779
chr2	9230104L09Rik	1.06806	1	1.07151	1.48001	1.09729	1.41244	1.2103	1.06506
chr10	9230105E05Rik	1.01599	1.04962	1.01681	1	1	1.03235	1.01647	1.03052
chr9	9230110C19Rik	3.01151	2.69372	2.64729	3.26365	2.85565	2.67914	3.24007	2.85249
chr9	9230110F15Rik	1	1	1	1	1	1	1	1
chr14	9230112D13Rik	1	1	1	1	1	1	1	1.05221
chr9	9230112J17Rik	1.06152	1.0159	1.03071	1.08835	1.02088	1.03111	1.14255	1.08359
chr5	9230114K14Rik	1.17077	1.19426	1.19747	1.18939	1.23191	1.32813	1.61551	1.43988
chr9	9230115E21Rik	1	1.02619	1	1	1	1	1	1.02415
chr1	9230116N13Rik	1.60421	1.58913	1.78035	1.71361	1.67864	1.52374	1.69332	1.70818
chr15	9330020H09Rik	1.50043	1.61233	1.80526	1.58697	1.77377	1.7231	1.95704	1.56495
chr13	9330111N05Rik	1	1.05563	1	1.0542	1.01922	1	1	1.05132
chr18	9330117O12Rik	1.01992	1.0206	1	1	1.04271	1	1	1.019
chr8	9330133O14Rik	3.74854	3.99733	3.75753	4.04969	3.30541	3.1833	3.63652	3.37026
chr12	9330151L19Rik	6.58695	5.25646	6.40229	6.64015	6.43448	5.27681	6.11888	5.88855
chr6	9330158H04Rik	1	1	1	1	1	1	1	1.01082
chr10	9330159F19Rik	2.92712	1.99899	1.89479	2.01147	2.32964	1.83635	3.68561	3.23769
chr9	9330159M07Rik	3.11921	2.73572	2.68512	2.86424	2.58115	3.31303	3.14798	3.16909
chr1	9330162B11Rik	1	1	1	1	1	1	1	1
chr8	9330175E14Rik	1.92387	1.52819	1.89446	1.68627	1.6777	1.81121	1.57585	1.41761
chr1	9330175M20Rik	1.01397	1.02888	1	1.01408	1	1	1	1
chr3	9330178D15Rik	1	1	1	1	1	1	1	1
chr6	9330179D12Rik	1.61298	1.56903	1.4149	1.4668	1.57558	1.40964	1.29805	1.36123
chr5	9330182L06Rik	1	1.00772	1.00785	1.01506	1.01601	1.02266	1.01538	1.00712
chr15	9330182O14Rik	1	1.03654	1	1	1	1	1	1
chr4	9430007A20Rik	1	1	1	1	1	1	1	1
chr2	9430008C03Rik	5.88677	5.42312	6.6387	6.01043	5.34724	5.25591	5.24678	4.54553
chr15	9430014N10Rik	1	1	1	1	1	1	1	1
chr4	9430015G10Rik	7.9522	8.01248	9.93774	9.41452	9.33321	7.672	6.50507	5.73321
chr1	9430016H08Rik	13.2654	12.1128	13.1659	14.4669	13.5529	13.2545	15.8549	14.9598
chr6	9430018G01Rik	1	1	1	1	1	1	1	1.00809
chr2	9430019J16Rik	1	1	1	1	1	1	1	1
chr18	9430020K01Rik	6.22437	5.52898	4.86618	5.61862	5.49192	6.90589	5.6277	5.38684
chr2	9430021M05Rik	1.03364	1	1.03536	1	1	1	1.01732	1.01604
chr15	9430023L20Rik	14.8968	14.538	14.8814	16.4627	16.2014	18.4734	14.6329	15.7022
chr9	9430037G07Rik	1.58645	1.38892	1.64561	1.50206	1.44026	1.89534	1.6267	1.75459
chr7	9430038I01Rik	5.63043	6.44168	6.01317	5.77256	6.3499	5.39898	4.97978	5.22103
chr7	9430041J12Rik	1.03106	1	1.01633	1	1.0222	1	1	1
chr1	9430060I03Rik	1.02214	1.04581	1.02328	1.13395	1.01583	1.08957	1.09122	1.08452
chr15	9430069I07Rik	1.16517	1	1.17353	1	1.17706	1.16675	1.17012	1.07899
chr6	9430076C15Rik	1.06983	1.06016	1.02447	1.14081	1.03327	1.05885	1.07191	1.0666
chr18	9430076G02Rik	1	1	1	1.0163	1	1	1	1
chr13	9430083A17Rik	1.31856	1.19516	1.14884	1.11896	1.08433	1.23867	1.42524	1.18006
chr8	9430091E24Rik	2.10526	2.09938	2.29428	2.01564	2.38998	2.07538	2.12376	2.09433
chr4	9530002B09Rik	1	1	1	1	1	1	1	1
chr10	9530003J23Rik	1	1	1	1	1	1	1	1
chr1	9530026F06Rik	1	1	1.04838	1	1.0329	1	1	1
chr6	9530026P05Rik	2.57149	1.87615	1.42349	2.0153	2.15196	2.38464	3.15786	2.8853
chrX	9530027J09Rik	3.74617	3.56792	3.10153	2.81616	3.6223	2.99931	3.05879	2.78183
chr5	9530036O11Rik	1	1	1	1.01217	1	1	1	1
chr11	9530048J24Rik	1.13613	1	1	1.06857	1	1	1.0701	1.13012
chrX	9530051G07Rik	1.01568	1	1.04122	1.04744	1.03923	1.05552	1.04037	1.05982
chr8	9530052E02Rik	1.89038	2.44889	2.33681	2.19649	1.48485	2.15693	1.56764	1.48586
chr7	9530053A07Rik	1.02647	1.02958	1.12186	1.04401	1.05216	1.0456	1.23446	1.06277
chr9	9530059O14Rik	1	1	1	1	1	1	1	1
chr11	9530068E07Rik	55.7341	58.9715	51.7029	58.5661	56.7834	56.8246	66.9844	68.9477
chr9	9530077C05Rik	1.30136	1.41552	1.2816	1.3376	1.44276	1.3217	1.46551	1.41527
chr4	9530080O11Rik	1	1.03351	1	1.02561	1	1	1	1
chr17	9530082P21Rik	11.7313	11.4386	11.0074	10.9121	11.6351	12.0004	14.3297	13.9718
chr9	9530091C08Rik	1.12149	1.12922	1.1343	1.18412	1.10867	1.09128	1.09438	1.14836
chr14	9630013A20Rik	1	1	1	1	1	1	1	1
chr1	9630028B13Rik	1	1	1	1	1	1	1	1
chr2	9630028H03Rik	1	1.01624	1	1	1	1.01589	1	1.01498
chr6	9630033F20Rik	4.32455	4.19959	4.93702	4.14993	4.37319	4.75894	4.03001	4.01581
chr2	9830001H06Rik	3.79255	3.40377	3.0386	3.18914	3.55332	3.65245	3.90974	3.63588
chr17	9830107B12Rik	1.08633	1.11085	1.02016	1.07316	1.03484	1.02465	1.03011	1.05488
chr3	9830132P13Rik	1	1.01712	1	1.00835	1.01184	1	1.02558	1
chr7	9830147E19Rik	1.85925	1.79216	1.87445	1.74167	1.91878	1.87266	2.11133	2.01278
chr19	9830166K06Rik	1.12921	1.05343	1.10867	1.06514	1.08312	1.05227	1.09314	1.0493
chr14	9930012K11Rik	2.66831	2.21394	2.73498	2.62587	2.1269	2.05663	1.7361	2.03223
chr7	9930013L23Rik	1.11023	1.15353	1.131	1.09665	1.07194	1.02424	1.26156	1.32903
chr15	9930014A18Rik	1.68433	1.54086	1.5008	1.38562	1.43638	1.42756	1.52507	1.38387
chr19	9930021J03Rik	3.53748	3.32019	3.53864	3.28113	3.53435	2.95846	3.29891	3.27415
chr4	9930104L06Rik	5.71709	5.3059	6.02207	5.70778	5.178	5.56461	4.84401	4.81232
chr11	9930111J21Rik1	1.1178	1.24776	1.24487	1.11783	1.24432	1.13214	1.07964	1.18266
chr11	9930111J21Rik2	1.57857	1.67141	1.88081	1.6352	1.75784	1.56612	1.39214	1.63836
chr11	9930111J21Rik2	1.44586	1.50039	1.60906	1.57236	1.55974	1.52092	1.37807	1.50917
chr2	a	1.12728	1.2639	1.20061	1.32059	1.18193	1.06428	1.19663	1.12164
chr11	A030009H04Rik	1.70288	1.79115	2.02137	1.93788	2.07864	1.4599	1.68125	1.84817
chr1	A130010J15Rik	3.81566	4.09192	4.7301	3.93802	3.82571	3.80131	2.69379	2.5076
chr3	A130049A11Rik	5.39545	5.23869	6.54128	5.76654	5.36675	5.11044	4.75767	4.11982
chr10	A130077B15Rik	3.62668	3.62902	3.90944	4.4116	4.31634	3.8828	3.54155	3.23186
chr15	A1bg	1	1	1	1	1	1	1	1
chr19	A1cf	1	1.0094	1	1	1.0065	1	1	1
chr3	A230001M10Rik	1.09818	1.04062	1.04128	1	1.01404	1	1.04044	1.01873
chr1	A230020J21Rik	1.2024	1.30242	1.26004	1.06802	1.25718	1.18192	1.18527	1.10729
chr16	A230028O05Rik	1.06342	1.06557	1.08001	1.03837	1.06346	1.07697	1.03919	1.08469
chr10	A230046K03Rik	6.22572	6.61848	6.70314	6.90286	7.15417	6.15923	5.75647	5.97778
chr9	A230050P20Rik	14.7729	15.1215	14.3801	15.6497	14.7487	11.2921	15.2399	13.1454
chr13	A230056J06Rik	1	1	1.01172	1.01124	1.03188	1.01128	1	1
chr7	A230056P14Rik	1.43085	1.52938	1.28305	1.43433	1.51966	1.40838	1.41597	1.61679
chr7	A230057D06Rik	1.03628	1.03752	1.01907	1.03657	1.02593	1.01834	1.01868	1.05191
chr12	A230065H16Rik	1.61382	1.49507	2.21824	1.5497	1.63365	1.55104	1.14049	1.45636
chr14	A230070E04Rik	1.01979	1	1.0208	1	1.02829	1	1	1
chrX	A230072C01Rik	4.14383	3.91211	3.48978	3.46295	3.43443	3.76601	3.64338	4.0936
chrX	A230072E10Rik	1.10664	1.09922	1.14575	1.20431	1.13721	1.08629	1.04393	1.08137
chr7	A230073K19Rik	1.07948	1.06764	1.09339	1.07543	1.07352	1.0804	1.08185	1.04904
chr7	A230077H06Rik	1.01211	1	1	1.01221	1	1.01225	1	1.01155
chr2	A230108P19Rik	1	1.02953	1.04503	1.02879	1.01021	1.01444	1	1
chr6	A2m	1.02218	1.03821	1.03109	1.04473	1.03699	1	1.01523	1.06345
chr15	A330009N23Rik	1.8627	1.58256	1.65493	1.76877	1.87517	1.73971	1.66695	1.6702
chr5	A330021E22Rik	1.14067	1.26846	1.21613	1.28367	1.13921	1.16417	1.37885	1.27865
chr1	A330023F24Rik	2.38407	2.08826	2.43423	2.39564	2.24488	2.42017	3.40043	3.74709
chr19	A330032B11Rik	1.01902	1.01967	1.01999	1.01917	1.02719	1.01923	1.01959	1.01815
chr14	A330035P11Rik	1.52374	1.44673	1.38541	1.63369	1.58024	1.62241	1.59327	1.63695
chr19	A330040F15Rik	1.21313	1.07354	1.112	1.21482	1.22849	1.57448	1.18291	1.06782
chr9	A330041J22Rik	1.09941	1.16451	1.15675	1.04009	1.17053	1.08042	1.10237	1.07588
chr13	A330048O09Rik	1.06683	1	1.07022	1.13467	1.04776	1.0675	1	1.12776
chr10	A330049N07Rik	1.09144	1.01891	1.13457	1.05531	1.05228	1.01849	1.13183	1.12213
chr3	A330050B17Rik	1.17878	1.22496	1.16344	1.15676	1.18334	1.1887	1.20011	1.17049
chr17	A330050F15Rik	1.01565	1.01618	1	1	1	1	1	1
chr2	A330069E16Rik	1.32224	1.42912	1.62894	1.60312	1.59223	1.32563	1.37928	1.48363
chr5	A330070K13Rik	1	1	1	1	1	1	1	1
chr13	A330076C08Rik	1	1	1	1	1	1	1	1
chr7	A330076H08Rik	1.03993	1.0826	1.06297	1.04026	1	1.06057	1.02056	1.01905
chr18	A330093E20Rik	1	1	1.01563	1.02999	1.01063	1	1.01531	1
chr13	A330102I10Rik	1	1.14847	1.09979	1.05066	1.20461	1.10159	1	1.17099
chr4	A3galt2	1.062	1.09614	1.1195	1.09377	1.18465	1.13587	1.08513	1.10841
chr4	A430005L14Rik	14.0818	13.5183	16.5548	15.3938	14.2167	15.398	15.4419	13.669
chr5	A430033K04Rik	3.52119	2.95016	3.31859	3.08042	2.87886	2.61095	3.49884	2.78588
chr6	A430035B10Rik	2.0925	2.16885	2.34646	2.29135	2.17129	1.85716	1.7371	1.71884
chr11	A430071A18Rik	1.16542	1.10273	1.13909	1.20009	1.07094	1.06689	1.40886	1.25266
chr8	A430078G23Rik	3.71813	3.80189	5.11641	4.26241	3.85964	3.47247	2.15352	2.39179
chr15	A430088P11Rik	1.72024	1.72763	1.61187	1.59169	1.43948	1.3538	1.37655	1.30324
chrUn_random	A430089I19Rik	1	1	1	1	1	1	1	1
chr5	A430089I19Rik	1	1	1	1	1	1	1	1
chr5	A430089I19Rik	1	1	1	1	1	1	1	1
chr13	A430090L17Rik	1	1.00978	1	1.00954	1	1	1	1
chr2	A430092G05Rik	1.02091	1.04325	1.02198	1	1	1	1	1
chr19	A430093F15Rik	2.00911	2.1143	2.70808	2.08638	1.95353	1.70917	1.19374	1.1958
chr2	A430105I19Rik	2.78607	3.28485	2.67765	2.74932	2.38649	5.72406	3.79653	3.28266
chr14	A430107P09Rik	1.93349	2.29814	2.91188	2.29816	1.83976	1.79756	1.04972	1.10748
chr15	A4galt	9.24945	9.6954	6.69164	9.49984	8.27349	8.99036	11.639	13.3271
chr9	A4gnt	1	1	1.01352	1	1	1	1	1
chr2	A530006G24Rik	1	1	1	1	1	1	1	1
chr2	A530013C23Rik	1.92877	1.87313	1.58581	2.0726	1.90523	1.75141	2.61724	2.65931
chr12	A530016L24Rik	39.1407	40.1136	42.812	32.2735	43.6709	65.3097	37.595	39.7234
chr1	A530032D15Rik	2.36187	2.34528	3.45178	2.64838	3.00904	2.54582	1.7883	1.9576
chr13	A530046M15Rik	1	1	1	1	1	1	1.02504	1
chr18	A530050N04Rik	1.02031	1	1	1	1	1	1	1
chr6	A530053G22Rik	1.52046	1.24232	1.30089	1.3148	1.40919	1.67092	1.45558	1.45944
chr13	A530054K11Rik	2.73339	2.36982	2.80084	2.48384	2.47204	2.33398	2.2622	2.28607
chr2	A530058N18Rik	1	1	1	1	1	1	1	1
chr17	A530064D06Rik	1.86512	2.03696	1.39085	1.89692	1.57721	1.606	2.04788	3.18009
chr13	A530065N20Rik	1	1	1	1	1	1.00945	1.01924	1
chr4	A530072M11Rik	1.65262	1.71589	1.43657	1.63802	1.48059	1.65994	1.34621	1.58493
chr17	A530088E08Rik	3.69175	4.96973	4.76557	4.00265	3.83101	3.22513	1.1054	1.23437
chr13	A530099J19Rik	2.87892	3.29938	3.52617	3.03623	2.59877	2.33154	1.44752	1.53644
chr1	A630001G21Rik	11.4353	13.3508	18.4049	16.0215	10.6665	10.7526	2.86215	3.49797
chr19	A630007B06Rik	1.25751	1.38605	1.32486	1.4414	1.46015	1.36463	1.30496	1.22107
chr16	A630010A05Rik	1	1	1	1	1	1	1	1
chrX	A630012P03Rik	1.03692	1.01909	1	1	1.07917	1.01867	1.1901	1.35224
chr13	A630019I02Rik	1.05899	1.08538	1.11163	1.14276	1.0759	1.11933	1	1
chr15	A630020A06	1.02974	1.0205	1.02085	1.01	1.02126	1.04011	1.03063	1.00946
chr14	A630023A22Rik	1	1.02956	1	1	1.02042	1	1.08826	1.0818
chrX	A630033H20Rik	2.73019	3.36777	3.20062	3.35253	2.7034	2.09328	1.49499	1.58732
chr10	A630066F11Rik	2.84226	2.65231	3.0332	2.60942	2.53617	3.14175	2.7391	2.64121
chr5	A630072M18Rik	2.71468	2.59494	2.70923	2.37041	2.52064	2.90798	2.5499	2.50795
chr6	A630073D07Rik	1	1	1	1	1	1	1	1
chr2	A630075F10Rik	1.05908	1.12222	1.04141	1.0962	1.02815	1	1.08112	1.09395
chr3	A630076J17Rik	1	1.13888	1.07036	1.06747	1	1.06763	1.27588	1
chr4	A630077J23Rik	1.6758	1.56859	1.22195	1.42569	1.2415	1.38418	1.26099	1.40334
chr16	A630089N07Rik	1.35625	1.49997	1.49933	1.50455	1.47894	1.41174	1.38433	1.21848
chr9	A630095E13Rik	1	1	1	1	1	1	1	1
chr1	A630095N17Rik	1.06948	1.28823	1.14601	1.21	1.12608	1	1.14312	1.13284
chr1	A730008H23Rik	1.33771	1.48701	1.23266	1.23045	1.21717	1.26134	1.07172	1.03784
chr18	A730017C20Rik	1.02028	1.04195	1.04264	1.10223	1.04349	1.0205	1.04177	1.0387
chr2	A730017L22Rik	3.62528	3.68336	3.85498	3.24379	3.297	3.87631	3.56363	3.08693
chr12	A730018C14Rik	1	1	1	1	1	1	1	1
chr6	A730020E08Rik	1.17846	1.29998	1.1407	1.2249	1.19133	1.18045	1.13784	1.34058
chr3	A730020M07Rik	1.4876	1.55437	1.25425	1.15924	1.19447	1.69122	1.31733	1.30096
chr2	A730036I17Rik	1.02039	1.04217	1.03216	1.04113	1.02915	1.01031	1	1.00973
chr9	A730043L09Rik	1	1.03325	1.03377	1.06477	1.06889	1.03248	1	1.03067
chrX	A730046J19Rik	1	1.00758	1	1	1	1	1	1
chr7	A730056A06Rik	1.48891	1.30295	1.14119	1.33517	1.19831	1.20993	1.17603	1.22644
chr7	A730082K24Rik	1.02048	1.04238	1	1	1	1.02071	1	1
chr4	A730085A09Rik	1.015	1.01551	1.03154	1	1.01072	1	1.01545	1.01431
chr9	A730085K08Rik	1	1	1	1	1	1	1	1
chr11	A730090H04Rik	1.35645	1.69134	1.18735	1.24705	1.31846	1.15769	1.91768	1.29761
chr3	A730090N16Rik	1.10966	1.17021	1.08645	1.02764	1.07838	1.02772	1.0847	1.05233
chr16	A730098P11Rik	5.81962	6.14686	6.03146	6.59426	5.85759	5.98959	6.0118	6.25396
chr13	A830009L08Rik	1.01262	1	1.02653	1.03816	1.03607	1.05104	1.06496	1.08424
chr5	A830010M20Rik	1.92974	1.7833	1.87921	1.94519	1.85236	1.9661	1.97916	1.92511
chr1	A830018L16Rik	2.01217	1.66579	1.83079	1.59001	1.92806	1.80505	1.82395	1.84831
chr3	A830019L24Rik	1	1	1	1	1	1	1	1
chr18	A830052D11Rik	1.69268	1.32265	1.25482	1.48874	1.49508	1.70018	1.53501	1.39676
chrX	A830080D01Rik	3.61314	3.61524	4.18498	3.63486	3.55237	3.50621	3.09057	2.78731
chr13	A830082K12Rik	1.46747	1.46727	1.26209	1.42419	1.28957	1.29942	1.30488	1.54999
chr10	A830082N09Rik	1.12583	1.10313	1.14141	1.08751	1.09924	1.0834	1.14298	1.13239
chr3	A930001A20Rik	1	1	1.02923	1	1	1	1.05727	1
chr19	A930001C03Rik	1.17846	1.18573	1.10967	1.10517	1.03189	1.18221	2.69887	1.98436
chr16	A930003A15Rik	1.03915	1.04054	1.08231	1	1.08396	1	1	1
chr5	A930003O13Rik	1	1.05795	1	1	1	1	1	1
chr2	A930004D18Rik	1.68615	1.91725	1.66409	1.66988	1.62277	1.64995	1.63929	1.83102
chr3	A930005H10Rik	14.22	12.4845	14.8817	16.7774	14.7309	12.8183	9.35348	8.46241
chr2	A930006I01Rik	1	1	1.01698	1.03258	1.01155	1	1.01664	1.03083
chr16	A930006K02Rik	3.07678	2.75557	2.89522	3.6985	2.56238	2.43558	2.18199	2.04427
chr19	A930007I19Rik	1.0155	1.04807	1.08145	1.03125	1.05538	1.09402	1.01596	1.11825
chr10	A930009A15Rik	1	1	1	1	1.02839	1	1	1
chr5	A930011G23Rik	1	1	1	1	1	1	1.01076	1
chr14	A930011O12Rik	1	1	1.02713	1	1	1	1	1
chr18	A930012L18Rik	1.19712	1.09407	1.09564	1.13759	1.04335	1.04601	1.1093	1.15911
chr8	A930013F10Rik	1.28031	1.13729	1.10857	1.22313	1.116	1.14921	1.13674	1.15481
chr17	A930015D03Rik	8.74844	7.44088	11.8907	8.82052	14.1711	9.72707	9.89585	11.3968
chr7	A930016O22Rik	1.0916	1.83649	1.04815	4.56097	1.10945	1.07039	1.1415	1.08496
chr15	A930017M01Rik	1.17788	1.1298	1.209	1.0211	1.05983	1.10583	1.0431	1.13971
chr2	A930018P22Rik	1.0512	1.1061	1.05381	1.1548	1.40256	1.46563	1.42188	1.04891
chr2	A930019D19Rik	1	1	1	1	1	1	1	1
chr5	A930024E05Rik	3.43397	2.95792	4.02565	3.59021	3.14007	3.07062	2.0941	2.08738
chr5	A930041C12Rik	1	1	1	1	1.12926	1	1	1
chr19	AA387883	1	1.0228	1	1	1.04726	1	1	1.02103
chr17	AA388235	1.60303	1.60473	1.75698	1.66251	1.52752	1.4643	1.34293	1.41202
chrX	AA414768	2.26478	2.44601	2.11958	2.2527	2.03086	1.89746	2.14252	1.91042
chr4	AA415398	3.63575	4.04437	4.09431	3.57974	4.19024	4.05446	4.5464	4.13881
chr11	AA465934	2.51063	2.4162	2.11044	1.91234	2.51136	1.76134	1.62261	2.0142
chr2	AA467197	1.84797	2.02602	1.51972	2.35261	2.26254	2.14178	2.89225	3.83723
chr10	AA474331	1.65261	1.78894	1.97154	1.32881	1.54415	1.71427	1.67211	1.62349
chr14	AA536875	1	1	1	1	1	1	1	1
chr2	AA543186	1.54492	1.51856	1.64154	1.43948	1.68548	1.63916	1.89785	1.72792
chr6	AA545190	1	1	1	1	1	1	1	1
chr1	AA619741	1	1	1	1	1	1	1	1
chr5	AA792892	1.03191	1	1	1.01608	1	1	1.02191	1.03046
chr1	AA986860	3.93966	3.41123	3.28587	2.98417	3.00563	3.51865	6.25379	5.08999
chr13	AA987161	2.89774	2.81491	3.27232	2.67594	2.72672	2.62233	2.59766	2.67342
chr15	Aaas	12.8018	14.2517	17.729	15.282	15.0973	13.4654	32.3202	27.2612
chr5	Aacs	87.3227	83.4584	89.304	61.9308	101.275	105.11	91.0566	94.2282
chr3	Aadac	1	1	1	1	1	1	1	1.02824
chr3	Aadacl2	1	1	1	1	1	1	1	1
chr4	Aadacl3	1	1	1	1	1	1	1	1
chr8	Aadat	1	1	1	1	1	1	1	1
chr13	Aaed1	16.5847	15.335	13.72	14.4514	14.6418	14.7817	14.6595	16.1193
chr9	Aagab	17.1832	16.5291	17.8688	16.2125	16.1878	17.2981	16.791	17.6513
chr6	Aak1	3.51562	3.65944	3.70213	3.49257	3.53442	3.42055	2.7396	2.56574
chr7	Aamdc	34.221	33.6942	36.5222	30.3981	36.265	39.947	37.1889	35.2315
chr1	Aamp	83.6111	81.6299	86.4081	81.9949	85.3929	89.9711	89.3978	80.7087
chr11	Aanat	1.02811	1	1	1.02833	1	1.05684	1.02895	1.05366
chr2	Aar2	6.55949	6.87288	7.27757	5.99934	6.88545	7.38373	7.19819	6.95084
chr15	Aard	1.16938	1.08763	1.14837	1.11383	1.14124	1.11416	1.08722	1.10777
chr8	Aars	16.0802	16.2285	18.0054	14.7641	17.6999	18.7566	16.0044	16.803
chr17	Aars2	5.62623	5.05744	6.16062	5.30585	5.24925	5.60517	5.09032	5.22263
chr11	Aarsd1	20.301	19.9511	22.4296	20.024	20.5991	24.9359	22.7905	20.8404
chr5	Aasdh	2.97342	3.04967	3.17393	3.25643	3.28788	2.78598	2.85715	2.66596
chr9	Aasdhppt	9.03442	7.53558	8.45537	7.4112	7.44727	8.04183	8.93104	9.01605
chr6	Aass	1.23559	1.23378	1.31702	1.23755	1.16165	1.22876	1.20378	1.22468
chr11	Aatf	13.0605	13.1365	13.828	15.6895	13.1207	13.3194	13.8191	11.6504
chr11	Aatk	4.21608	3.91875	3.24946	3.66005	3.59321	4.27345	4.07916	4.52314
chr15	AB099516	1	1	1.00001	1	1	1.10963	1	1.09584
chr9	AB124611	24.4599	31.6506	35.8762	35.0828	28.9163	25.6474	11.5908	19.7804
chr16	Abat	2.15414	2.23255	2.05825	2.25697	2.04089	3.00603	2.739	2.33644
chr4	Abca1	15.8691	17.0126	14.1464	18.0497	13.9879	13.6766	16.9907	18.5427
chr1	Abca12	1	1.00422	1	1.00412	1.00292	1.00413	1.01681	1
chr11	Abca13	1.02731	1.02605	1.0243	1.04026	1.01502	1.01063	1.00649	1.02204
chr7	Abca14	1	1	1	1.00644	1.00912	1.00646	1.00657	1.01217
chr7	Abca15	1	1	1	1	1	1	1	1
chr7	Abca16	1	1	1	1	1	1	1	1
chr17	Abca17	1.01102	1.02962	1.06373	1.04112	1.08193	1.0446	1.06469	1.0494
chr2	Abca2	9.98309	10.1393	10.9366	9.4674	10.5619	9.93399	8.9562	9.00665
chr17	Abca3	8.06475	8.44686	7.37111	7.8239	7.60734	7.72913	7.82892	7.35829
chr3	Abca4	1.14105	1.06803	1.05438	1.09482	1.05713	1.08562	1.06294	1.0807
chr11	Abca5	2.06015	2.15076	1.86835	1.90746	1.94867	1.82307	2.42598	2.27731
chr11	Abca6	3.07058	2.86051	2.39462	3.13016	2.27187	2.42717	2.34741	2.37126
chr10	Abca7	5.65196	6.77127	6.37556	6.46932	5.99871	6.06755	3.63525	3.88978
chr11	Abca8a	17.8466	13.8578	13.3601	13.0768	14.2774	13.8941	17.4985	17.0299
chr11	Abca8b	2.09118	1.94453	1.66969	1.87691	2.02936	2.2215	2.30047	2.14088
chr11	Abca9	5.23483	5.7037	3.66218	5.34737	4.32726	4.00318	3.28158	3.74245
chr8	Abcb10	5.4491	4.99161	5.03459	4.41537	4.68609	5.42716	5.17557	5.05115
chr2	Abcb11	1.02113	1.0364	1.01481	1.03551	1.03524	1.0285	1.05077	1.02015
chr5	Abcb1a	4.86396	5.63278	4.29811	6.04455	4.46691	4.55383	6.85616	6.74446
chr5	Abcb1b	3.64543	3.67667	3.418	3.7278	3.34006	4.00119	4.58069	5.09916
chr5	Abcb4	1.48571	1.4492	1.37924	1.73893	1.45477	1.49418	1.47677	1.49301
chr12	Abcb5	1	1	1	1	1	1	1	1
chr1	Abcb6	6.7801	6.96324	7.20308	6.57302	7.5241	8.06407	7.67142	7.00703
chrX	Abcb7	3.78655	4.00913	4.29894	4.41629	4.28976	3.90316	3.45868	3.86163
chr5	Abcb8	13.5039	13.2192	15.13	12.1542	14.041	17.4979	15.1255	14.6907
chr5	Abcb9	5.85848	6.81607	6.48358	5.93066	5.36711	6.40347	6.02478	5.05208
chr16	Abcc1	10.0454	7.00751	9.24142	9.87669	6.50399	7.04371	9.17923	6.16872
chr17	Abcc10	3.71212	3.89121	4.06779	4.03547	3.66429	3.70854	4.15108	3.5733
chr8	Abcc12	1.03833	1.02377	1.04835	1.02319	1.00548	1.01551	1	1.03655
chr19	Abcc2	1.05101	1.03295	1.06704	1.03215	1.04557	1.0774	1.03283	1.0304
chr11	Abcc3	4.55358	5.37036	3.55582	4.5694	4.76073	3.58453	6.63793	6.73991
chr14	Abcc4	3.62028	3.71455	4.04392	3.80578	3.45766	3.39187	3.91669	3.21314
chr16	Abcc5	8.93503	10.5114	8.89539	9.67586	9.28672	8.29561	11.0869	11.1007
chr7	Abcc6	1.00695	1.03592	1	1.02102	1.00497	1.03515	1.01431	1.01326
chr7	Abcc8	1.74459	1.73361	2.17787	1.58241	2.60656	1.45755	3.56538	2.23431
chr6	Abcc9	7.49666	8.0916	6.39028	7.9421	7.18485	7.12746	7.22778	8.98697
chrX	Abcd1	14.779	15.2759	16.0163	15.745	14.4922	15.3953	11.9441	13.0515
chr15	Abcd2	39.7681	34.7332	38.8461	29.4009	35.1902	57.4716	46.1163	36.9469
chr3	Abcd3	28.6368	25.6174	29.5887	22.3311	29.5773	26.4107	30.6375	32.8623
chr12	Abcd4	8.34697	7.91779	7.79614	8.78478	7.95881	7.06717	9.05029	9.50276
chr8	Abce1	21.1219	19.2598	22.6632	19.4199	22.0088	19.3762	17.0556	16.4272
chr17	Abcf1	38.0799	38.7327	40.6507	38.4214	39.9327	38.9787	36.252	35.4823
chr5	Abcf2	23.0583	21.903	26.095	21.6333	26.238	26.2222	23.443	24.0479
chr16	Abcf3	16.3613	15.9037	17.7775	15.1009	16.5675	17.9027	16.9121	16.1142
chr17	Abcg1	12.0946	13.6354	15.0057	14.3383	13.7689	12.1993	16.4474	21.7549
chr6	Abcg2	16.8678	21.6011	16.0537	20.0049	17.3925	18.8022	22.61	21.879
chr5	Abcg3	7.13396	7.44948	9.04845	9.17616	7.0284	5.79408	5.36659	7.95863
chr9	Abcg4	1.86651	1.83601	1.63768	1.61161	1.73634	1.85699	1.9518	1.60604
chr17	Abcg5	1.04768	1.03287	1.03342	1.04808	1.0568	1.08037	1.08184	1.06065
chr17	Abcg8	1.00954	1	1.02006	1.00962	1	1.0193	1.00983	1
chr5	Abhd1	2.19389	2.26582	2.3263	2.30023	2.04317	2.36072	1.74968	1.88314
chr16	Abhd10	6.53138	6.14309	7.71641	6.86636	7.77779	7.62725	6.7377	6.02012
chr5	Abhd11	38.4201	36.9306	39.8571	36.622	37.0627	38.7696	45.577	41.367
chr2	Abhd12	54.9424	60.8268	47.7806	56.7841	54.2813	56.2888	68.1588	77.4541
chr12	Abhd12b	1.03653	1	1	1.03682	1	1.03693	1.03763	1
chr8	Abhd13	6.59549	6.2915	6.76828	6.08429	6.37205	6.07281	6.42679	6.22197
chr9	Abhd14a	14.2914	14.2731	15.1124	14.9339	13.3606	15.3535	18.637	17.619
chr9	Abhd14b	40.0431	38.4142	33.1729	40.0251	34.4612	34.961	49.4216	44.1448
chr11	Abhd15	5.94933	6.17233	5.21481	5.50011	6.15188	9.27417	5.85187	5.71022
chr17	Abhd16a	50.663	47.8268	42.4695	46.8753	44.8281	50.9183	56.7262	52.2258
chr2	Abhd16b	1.02072	1.10718	1.02179	1	1.01481	1.02096	1.02134	1.0791
chr7	Abhd2	1.87653	1.9062	1.7551	1.84696	2.03547	1.75109	1.45131	1.80121
chr18	Abhd3	7.277	6.20961	6.47831	5.19937	7.09272	6.70098	7.28446	8.33812
chr14	Abhd4	40.6586	39.921	34.8266	37.7612	36.5144	33.3877	76.0125	70.026
chr9	Abhd5	44.0823	35.7549	32.9016	33.0391	40.5139	38.9364	68.1457	53.973
chr14	Abhd6	15.0587	12.9701	12.032	13.1232	13.493	12.796	18.7957	17.3491
chr8	Abhd8	13.0048	15.7846	19.9584	16.2815	13.5366	12.4913	8.75721	8.64127
chr2	Abi1	23.6498	26.9314	28.1961	26.2825	25.6024	24.0016	21.9561	24.0076
chr1	Abi2	3.57136	3.36762	3.51391	3.51973	3.39697	3.60092	3.38836	3.71848
chr11	Abi3	9.84717	9.87135	11.6783	11.3757	10.0973	9.73893	9.93329	10.3353
chr16	Abi3bp	11.7642	10.7284	8.92567	11.369	8.75191	10.0767	8.78618	10.4451
chr2	Abl1	13.3654	14.1715	13.5588	13.5527	12.1029	11.8021	12.2276	12.1708
chr1	Abl2	2.82796	2.89558	3.15097	2.77112	2.78316	2.56951	2.64113	2.64991
chr19	Ablim1	36.6662	36.956	38.4337	37.6978	35.51	34.142	23.756	21.4494
chr5	Ablim2	2.77925	2.8249	2.62442	2.8546	2.72381	3.74652	3.29696	2.62945
chr18	Ablim3	16.324	13.4376	10.5681	12.8179	14.3918	19.5953	14.9142	12.8562
chr2	Abo	1.06202	1	1.08693	1	1.01478	1.0209	1.06387	1.01972
chr6	Abp1	2.43555	2.92401	1.43318	1.26167	8.48652	1.34953	1.23269	1.8368
chr11	Abr	7.54763	8.3312	8.64859	7.78579	7.42779	6.79884	6.86847	8.39382
chr15	Abra	1.02089	1.17289	1.02196	3.44344	1	1	1	1.07974
chr10	Abracl	44.9181	52.0789	47.1251	52.9866	41.9341	34.8907	36.3487	37.6635
chr13	Abt1	4.01368	3.80466	4.19556	4.07668	4.16867	4.24348	4.00611	4.15414
chr6	Abtb1	13.7999	14.9022	13.6782	14.895	11.97	13.1912	14.622	12.558
chr2	Abtb2	2.77453	2.97522	3.32802	3.18698	3.11936	2.61858	1.99176	1.91846
chr9	Acaa1a	59.0211	54.4378	47.8296	53.2621	53.6861	61.1034	64.3019	61.6
chr9	Acaa1b	30.0011	25.1154	12.8839	20.4064	28.0747	26.0467	49.2751	55.5245
chr18	Acaa2	77.1695	71.5235	73.7317	76.3243	75.1729	101.021	77.9464	83.1378
chr11	Acaca	79.9792	75.8028	160.849	41.5164	125.144	111.037	38.9557	59.8896
chr5	Acacb	32.4107	23.318	26.7695	21.9873	32.6459	21.9939	27.9421	31.4354
chr5	Acad10	7.29614	6.58643	5.67801	6.67285	6.98537	5.73734	7.91548	7.32665
chr9	Acad11	60.4375	51.7719	35.0224	43.8292	54.2521	39.6532	62.0237	58.1782
chr5	Acad12	6.53722	5.85969	4.75113	5.51801	6.13859	6.97769	7.3547	6.45482
chr9	Acad8	11.9257	10.3917	10.8747	10.1095	11.3975	11.9254	17.3547	15.618
chr3	Acad9	9.61431	9.83998	11.2059	8.88829	10.76	12.1009	10.777	9.93611
chr1	Acadl	210.468	181.412	156.116	180.07	213.8	184.047	283.062	308.443
chr3	Acadm	116.429	104.897	99.0898	109.311	137.164	179.945	183.71	185.33
chr5	Acads	60.4056	51.6745	54.4176	52.3694	62.648	73.1819	73.3186	68.8237
chr7	Acadsb	45.7901	37.3661	30.4215	35.8588	41.1486	36.7092	48.7624	44.5977
chr11	Acadvl	103.373	86.7642	92.0941	89.5554	108.471	110.016	119.121	133.606
chr7	Acan	1.00463	1	1.00974	1.00934	1.00331	1.00469	1.01431	1.00442
chr11	Acap1	31.2618	40.2202	49.3017	43.8003	33.9742	30.2085	3.4154	4.22572
chr16	Acap2	8.98938	9.27848	9.1008	9.50217	8.87738	8.17166	9.06995	9.38124
chr4	Acap3	7.19401	7.20294	6.77708	7.56973	6.17373	6.46092	6.22845	5.84149
chr9	Acat1	62.1345	53.5984	51.6081	54.9385	63.7045	69.4026	71.8332	71.5731
chr17	Acat2	46.761	40.3384	52.3774	33.3779	47.8678	43.9166	53.8221	47.5639
chr17	Acat3	21.3665	18.8625	22.8389	18.3492	22.1388	19.3347	22.7449	20.5979
chr1	Acbd3	12.1181	12.2743	12.4977	11.6109	12.0952	11.3485	9.6984	10.2002
chr11	Acbd4	49.7124	45.1485	33.6125	39.8534	44.9299	43.1753	49.6718	49.7285
chr2	Acbd5	15.5172	14.9481	16.3904	14.5415	16.6175	16.9248	16.8076	15.4634
chr1	Acbd6	25.6338	27.0646	30.0723	33.0696	25.9538	26.2293	31.2308	27.0186
chr2	Acbd7	1.09093	1	1	1.27475	1.12997	1	1	1.087
chr2	Accs	5.02169	5.19681	5.18941	5.43995	4.40777	4.66212	4.69175	5.01048
chr2	Accsl	1.08094	1.13392	1.11913	1.13057	1.20827	1.09823	1.41677	1.26254
chr8	Acd	20.0797	20.1101	24.9828	24.4546	21.0577	21.1745	19.2022	18.1465
chr11	Ace	39.1005	30.5732	33.3522	34.8591	25.8131	24.7997	33.9121	36.5772
chrX	Ace2	1.14342	1.20121	1.13391	1.25823	1.16109	1.09325	1.11604	1.10747
chr11	Ace3	1.03255	1	1	1	1.01163	1.01646	1.01676	1
chr17	Acer1	1.02945	1	1.01548	1	1.01053	1.02979	1.01517	1.01405
chr4	Acer2	8.70435	7.78682	6.41917	8.11152	11.5006	13.3906	11.363	12.5404
chr7	Acer3	4.26077	3.83085	4.21214	4.25343	4.14426	3.9001	4.78086	5.42384
chr5	Ache	3.41282	7.49401	2.71991	2.99944	3.2561	2.22005	2.1062	3.45943
chr14	Acin1	60.9253	62.9699	70.9044	67.7584	62.6466	57.2724	52.6697	50.7108
chr11	Acly	73.9699	73.3659	411.804	37.7388	182.262	204.478	29.3828	49.9668
chr1	Acmsd	1	1.01613	1	1.01573	1	1	1.01606	1.04464
chr6	Acn9	13.0549	10.2492	8.24967	9.97437	9.67742	12.8158	11.6168	12.1974
chr4	Acnat1	1.06367	1.04936	1.0251	1.04815	1.03901	1.0207	1.0562	1.06831
chr4	Acnat2	1.14892	1.06932	1.24655	1.06756	1.25545	1.20328	1.09201	1.13855
chr4	Aco1	48.1427	43.3857	41.3039	37.0847	48.4366	48.6781	40.0481	41.1857
chr15	Aco2	220.52	189.21	222.842	179.19	241.034	246.377	209.853	251.455
chr12	Acot1	17.1825	14.2611	13.3674	13.9903	16.434	8.80759	36.8236	21.4575
chr15	Acot10	1	1	1	1	1	1.0246	1	1
chr4	Acot11	2.02896	2.10722	2.64177	2.05588	2.22433	2.35926	1.59835	1.83114
chr13	Acot12	1.01156	1.0239	1.01215	1.01165	1.02478	1.03507	1	1
chr13	Acot13	51.9866	56.5308	58.227	60.4784	56.6248	51.7829	70.6839	64.989
chr12	Acot2	9.73101	8.0121	8.17799	9.18261	8.98552	9.05556	11.4162	10.5015
chr12	Acot3	1.60416	1.39515	1.18525	1.40841	1.2977	1.02546	1.55617	1.95612
chr12	Acot4	3.60897	2.88896	2.16847	2.9923	3.08912	2.68617	3.17796	3.53298
chr12	Acot5	1.22	1.11486	1.19667	1.09949	1.19839	1.05821	1.15414	1.20013
chr12	Acot6	2.37423	2.14541	2.19059	2.33978	1.98222	2.52028	2.43073	2.22952
chr4	Acot7	22.1315	21.0665	21.2011	20.3635	24.0451	20.2482	21.023	20.7341
chr2	Acot8	9.94787	10.3317	9.58538	10.0875	9.79348	9.08559	11.6808	10.4478
chrX	Acot9	25.2567	24.9827	25.5081	26.2564	23.9437	29.7723	25.8057	26.2431
chr11	Acox1	130.252	101.296	77.1889	84.7581	107.983	117.412	132.055	127.09
chr14	Acox2	1.45274	1.2291	1.72785	1.20615	1.44861	1.32206	1.33087	1.20897
chr5	Acox3	16.5828	16.0444	16.4491	15.6669	15.5114	16.1488	15.4628	13.8328
chr2	Acoxl	1.25964	1.31956	1.50692	1.38646	1.41535	1.30012	1.33103	1.25945
chr12	Acp1	18.8597	18.626	18.8884	18.6938	18.2877	19.3104	20.3889	19.5795
chr2	Acp2	13.5297	13.2216	12.9476	13.2339	14.4389	12.5105	17.0059	19.0082
chr9	Acp5	245.646	269.637	232.327	285.724	267.677	293.127	344.854	302.29
chr3	Acp6	19.8334	19.0918	21.3486	20.0294	18.7482	23.0555	23.8934	22.6118
chr9	Acpl2	5.54535	6.59679	4.91289	5.62856	5.07111	3.63522	6.43563	5.65803
chr9	Acpp	1.77834	1.88133	1.99967	1.96629	1.78768	1.66745	1.48986	1.40992
chr7	Acpt	1	1	1	1	1	1	1	1
chr15	Acr	1.72301	1.72652	1.3427	1.6068	1.46331	1.42853	1.51349	1.42825
chr6	Acrbp	10.133	9.64285	12.5899	10.1476	12.8524	9.07811	10.227	10.1794
chr9	Acrv1	1.03594	1	1	1	1.05138	1	1	1
chr9	Acsbg1	8.08843	12.9238	5.20258	6.76919	6.06649	4.68152	6.2346	10.5998
chr17	Acsbg2	1	1	1.01435	1	1	1.0138	1	1
chr11	Acsf2	36.1086	33.1309	39.2605	29.3175	39.7199	36.5102	28.0061	33.4902
chr8	Acsf3	12.2688	11.1835	14.9406	11.1924	15.6846	16.806	13.4958	16.1436
chr8	Acsl1	420.007	380.498	324.611	309.47	467.393	478.114	471.598	476.323
chr1	Acsl3	6.94641	8.87736	6.50186	6.893	6.18105	7.5164	8.8156	7.60817
chrX	Acsl4	7.16535	7.78105	7.20035	6.64906	6.91539	5.58871	7.34896	8.27058
chr19	Acsl5	31.4599	34.9065	32.6348	31.9828	32.4166	30.1942	32.1484	33.2032
chr11	Acsl6	1.16484	1.1007	1.05649	1.1964	1.11934	1.04168	1.15761	1.11793
chr7	Acsm1	1	1	1	1	1	1	1	1
chr7	Acsm2	1	1	1	1	1.00374	1	1	1
chr7	Acsm3	17.3126	9.73374	5.05843	14.5641	14.823	6.85892	12.6683	16.2974
chr7	Acsm4	1	1	1	1	1	1	1	1
chr7	Acsm5	7.12064	5.87609	4.07402	4.9455	8.37662	5.33458	7.67195	5.75829
chr2	Acss1	9.28935	9.28752	11.5229	10.446	9.11287	9.35508	5.3231	5.45802
chr2	Acss2	56.148	50.3816	153.702	22.7556	88.5325	104.79	23.5282	40.1714
chr10	Acss3	7.05731	5.77829	4.1846	4.65709	5.93941	5.88649	6.87621	5.6299
chr8	Acta1	10.8176	75.3961	1.58665	327.847	6.16776	7.41234	18.6375	4.00195
chr19	Acta2	138.955	163.687	157.602	149.479	153.044	118.615	333.322	195.02
chr5	Actb	1209.13	1361.65	1479.73	1468.31	1207.59	1158.78	860.761	1001.05
chr13	Actbl2	1.01296	1.0134	1	1	1.00926	1.01311	1	1
chr2	Actc1	1.62696	2.04358	1.22922	2.1816	1.52604	1.60631	1.72987	1.72843
chr11	Actg1	702.31	757.207	703.638	787.804	609.634	568.064	736.895	681.152
chr6	Actg2	12.7625	11.9695	12.2341	12.1544	15.1777	7.60641	24.5385	14.3887
chr2	Actl10	1.02499	1	1.05253	1.02519	1.01786	1	1	1.02385
chr9	Actl11	1	1.009	1	1	1	1	1	1
chr3	Actl6a	17.3644	17.6372	20.1463	17.629	17.3618	17.2307	15.0909	15.2542
chr5	Actl6b	1.02414	1	1.05074	1	1.069	1.24404	1.02486	1.0691
chr4	Actl7a	1	1	1	1	1	1	1	1
chr4	Actl7b	1.02658	1.02751	1	1	1	1.05376	1	1
chr17	Actl9	1.02774	1.0574	1.08746	1.11184	1.03965	1.02804	1.05713	1.05294
chr12	Actn1	36.2882	36.8121	43.9698	35.0309	36.0051	29.1874	37.7227	40.6568
chr13	Actn2	1.17736	1.83732	1.48477	10.3109	1.26198	1.21526	1.01218	1.05639
chr19	Actn3	1.22042	6.73507	1.21885	13.8904	1.43763	1.11147	1.22698	1.26864
chr7	Actn4	85.8727	82.3262	79.6395	72.8124	87.8247	97.0911	98.3935	85.5086
chr12	Actr10	14.0935	13.6022	14.5806	13.8541	13.7781	13.3935	13.9597	13.9293
chr19	Actr1a	50.5181	49.4813	54.8655	48.1627	53.6091	59.8222	55.7491	52.6376
chr1	Actr1b	32.1729	30.7657	31.4591	30.7052	31.9337	34.4121	32.9219	29.641
chr11	Actr2	42.1197	44.9504	47.4485	44.6386	42.0681	36.0994	29.4479	35.8362
chr1	Actr3	122.606	139.334	157.837	149.202	131.367	119.768	74.8808	89.5041
chr5	Actr3b	2.20874	2.40657	2.31599	2.24035	2.20334	2.81154	2.71155	2.62703
chr2	Actr5	5.01725	5.87866	5.94415	6.00787	5.83764	4.68932	4.92734	4.29293
chr10	Actr6	7.11862	7.5534	7.31774	7.78095	7.23419	7.09919	8.10534	7.83194
chr14	Actr8	20.0972	18.2361	16.8811	18.5693	18.184	18.485	19.1384	17.8848
chrX	Actrt1	1	1	1	1	1.02033	1	1	1
chr4	Actrt2	1	1	1	1	1	1	1	1
chr3	Actrt3	1.01932	1.01998	1.02031	1.01948	1.01381	1.01953	1.01989	1
chr2	Acvr1	14.1921	11.1214	10.2976	11.2581	10.3672	11.4534	16.203	15.9975
chr15	Acvr1b	7.22196	6.83423	6.62917	5.97788	5.68448	6.17759	6.55805	6.07632
chr2	Acvr1c	7.19341	5.58028	5.02885	4.82443	5.33096	5.84466	9.1039	6.9954
chr2	Acvr2a	4.05544	3.58991	3.64095	3.4904	3.62848	3.40059	4.15259	3.95396
chr9	Acvr2b	1.28243	1.51687	1.47959	1.59137	1.3882	1.46133	1.71594	1.43533
[truncated: 21,788 more rows]
