# Supplementary material for: Identification of a p53-repressed gene module in breast cancer cells
Source: Oncotarget. 2017 Jul 26;8(34):55821–36. doi: 10.18632/oncotarget.19608 (PMC5593526; doi:10.18632/oncotarget.19608)
Supplement: Supplementary file 4 [file oncotarget-08-55821-s004.xlsx]

## Sheet: Table S3
Supplementary Table 3: Transcriptome data obtained from BRCA harboring wild-type p53 and p53 mutations in TCGA dataset
	(B)	(A)
Gene name	p53 mut	p53 wt	A/B	T-TEST
A1BG	139.251	215.645	1.5486	1.12909e-11
A1CF	1.13357	1.10784	0.977299	0.409381
A2BP1	2.03943	2.84179	1.39343	0.0739403
A2LD1	86.4391	100.178	1.15894	0.000300336
A2M	16325.1	14434.8	0.88421	0.145864
A2ML1	778.003	94.8183	0.121874	6.35332e-09
A4GALT	317.336	369.172	1.16335	0.0127223
A4GNT	1.67675	1.79319	1.06944	0.075135
AAA1	1.03322	1.12706	1.09081	0.102072
AAAS	656.824	750.645	1.14284	3.52551e-10
AACS	1215.9	1106.91	0.910365	0.0774288
AACSL	7.04026	3.84982	0.546829	0.141424
AADAC	6.60463	5.74469	0.869798	0.544527
AADACL2	1.66223	1.55317	0.934391	0.823755
AADACL3	1.96129	1.22775	0.625995	0.076406
AADACL4	1.05983	1.02784	0.969809	0.0193119
AADAT	165.481	62.9887	0.380641	5.08809e-09
AAGAB	1451.8	1785.55	1.22989	1.71624e-13
AAK1	972.795	915.376	0.940975	0.0101263
AAMP	2445.69	2519.39	1.03013	0.225327
AANAT	1.49554	1.47404	0.985626	0.770598
AARS	4149.3	2966.9	0.715036	4.89493e-20
AARS2	522.15	460.404	0.881747	0.000331905
AARSD1	482.097	574.846	1.19239	5.72746e-07
AASDH	293.413	321.132	1.09447	0.00445001
AASDHPPT	917.851	878.078	0.956667	0.137927
AASS	154.667	234.297	1.51485	2.55925e-18
AATF	1383.03	1345.49	0.972854	0.52191
AATK	66.1098	103.516	1.56583	1.14558e-06
ABAT	682.321	1727.42	2.53168	1.56509e-26
ABCA1	891.265	848.617	0.952149	0.249107
ABCA10	14.1068	30.7979	2.18319	9.91286e-17
ABCA11P	102.987	116.485	1.13107	0.000748217
ABCA12	788.178	457.418	0.580349	0.000834869
ABCA13	98.4206	23.8727	0.242558	0.000163844
ABCA17P	16.1102	18.0532	1.12061	0.280639
ABCA2	1168.06	1566.59	1.34119	1.92224e-11
ABCA3	1555.72	2601.63	1.67231	4.28385e-23
ABCA4	129.743	77.3991	0.596556	0.0152086
ABCA5	269.908	345.902	1.28156	1.38216e-06
ABCA6	86.3052	118.424	1.37216	1.38126e-05
ABCA7	321.018	377.763	1.17677	0.000534861
ABCA8	87.4432	164.745	1.88403	2.61599e-09
ABCA9	60.6368	100.127	1.65126	1.0171e-08
ABCB1	68.57	101.924	1.48642	5.52015e-09
ABCB10	576.343	558.643	0.969289	0.282448
ABCB11	2.45232	3.39494	1.38438	0.079309
ABCB4	28.1368	33.8703	1.20377	0.000723141
ABCB5	6.53849	10.3588	1.58428	0.00557968
ABCB6	675.191	535.686	0.793385	4.67571e-06
ABCB7	453.056	453.942	1.00196	0.928255
ABCB8	674.371	788.683	1.16951	2.42968e-07
ABCB9	243.209	228.663	0.940189	0.218054
ABCC1	1621.12	1318.21	0.813148	1.22026e-09
ABCC10	537.189	426.814	0.794533	1.49097e-10
ABCC11	1362.25	1135.91	0.833846	0.254793
ABCC12	55.9288	29.3439	0.524664	0.0420101
ABCC13	31.765	80.6147	2.53785	2.65967e-05
ABCC2	50.8106	39.7488	0.782294	0.457923
ABCC3	585.691	619.692	1.05805	0.744134
ABCC4	372.107	224.008	0.602001	0.00132354
ABCC5	1513.91	1729.59	1.14246	0.0265116
ABCC6	68.5356	105.308	1.53655	1.44903e-06
ABCC6P1	5.73582	5.9254	1.03305	0.809764
ABCC6P2	24.2703	26.0129	1.0718	0.446375
ABCC8	89.1059	267.735	3.00468	4.0526e-19
ABCC9	231.396	232.328	1.00402	0.956924
ABCD1	720.429	458.788	0.636827	4.18403e-10
ABCD2	29.3872	22.5573	0.767591	0.00456824
ABCD3	1905.8	2522.32	1.3235	8.33559e-12
ABCD4	384.035	488.685	1.2725	1.61303e-17
ABCE1	2073.37	1618.09	0.780417	4.1884e-14
ABCF1	2223.86	1809.41	0.813636	5.55518e-15
ABCF2	1588.72	1350.28	0.849917	4.50173e-11
ABCF3	1324.93	1217.75	0.919109	0.000546671
ABCG1	849.997	1186.48	1.39587	1.58157e-13
ABCG2	68.2049	92.0919	1.35022	0.0763135
ABCG4	4.74851	3.79793	0.799816	0.0108766
ABCG5	3.1961	2.90896	0.910162	0.147453
ABCG8	2.08724	1.7157	0.821998	0.134093
ABHD1	15.0618	25.8175	1.7141	4.32187e-17
ABHD10	676.003	697.832	1.03229	0.307758
ABHD11	1224.88	1129.28	0.92195	0.155616
ABHD12	1718.73	1828.16	1.06367	0.0683397
ABHD12B	22.1977	31.7497	1.43032	0.0741069
ABHD13	455.873	451.369	0.990119	0.729068
ABHD14A	211.755	295.326	1.39466	1.65073e-13
ABHD14B	1314.14	1634	1.2434	3.03272e-08
ABHD15	356.644	408.84	1.14635	0.0220337
ABHD2	4441.74	6801.88	1.53135	4.91081e-07
ABHD3	534.74	615.848	1.15168	0.00494116
ABHD4	897.115	954.069	1.06349	0.066553
ABHD5	857.002	808.747	0.943693	0.0368622
ABHD6	153.227	140.333	0.915846	0.179734
ABHD8	272.768	311.433	1.14175	0.000637181
ABI1	1879.72	1494.87	0.795258	2.66698e-14
ABI2	1285.64	1368.48	1.06443	0.049025
ABI3	208.51	214.304	1.02779	0.523755
ABI3BP	394.605	503.08	1.27489	0.00999225
ABL1	2154.58	2170.74	1.0075	0.751265
ABL2	1285.55	1232.53	0.958762	0.139519
ABLIM1	2942.98	2288.14	0.777491	5.4516e-07
ABLIM2	80.3912	88.58	1.10186	0.115585
ABLIM3	410.92	860.462	2.09399	1.94195e-26
ABO	15.9715	18.2827	1.1447	0.388431
ABP1	110.916	74.5708	0.672316	0.368623
ABR	1540.1	1863.01	1.20967	8.8412e-14
ABRA	1.45402	2.11258	1.45292	0.209125
ABT1	716.975	608.557	0.848785	1.63384e-08
ABTB1	360.418	499.981	1.38722	6.49717e-16
ABTB2	300.745	167.079	0.55555	1.52676e-10
ACAA1	1196.67	1308.31	1.0933	0.0273549
ACAA2	1193.86	997.445	0.835482	2.88146e-05
ACACA	2625.67	2533.17	0.96477	0.511317
ACACB	365.215	651.387	1.78357	2.46781e-17
ACAD10	506.526	576.741	1.13862	4.32056e-06
ACAD11	286.311	324.299	1.13268	5.44765e-05
ACAD8	448.254	482.825	1.07712	0.0468662
ACAD9	1081.27	924.325	0.854855	4.29334e-08
ACADL	38.161	15.4588	0.405094	0.00656146
ACADM	1045.22	1021.71	0.977507	0.536071
ACADS	250.023	412.643	1.65042	4.06809e-23
ACADSB	1301.07	2746.35	2.11084	2.6469e-24
ACADVL	3322.6	4087.01	1.23006	8.86169e-08
ACAN	652.029	272.89	0.418524	0.367943
ACAP1	178.219	162.452	0.911528	0.346552
ACAP2	1383.88	1239	0.895307	0.00053302
ACAP3	691.13	706.721	1.02256	0.611685
ACAT1	1147.46	1180.54	1.02883	0.514048
ACAT2	744.527	510.838	0.686125	8.46097e-13
ACBD3	2227.37	2212.92	0.993512	0.810523
ACBD4	130.12	267.813	2.05821	1.18393e-53
ACBD5	941.219	918.221	0.975565	0.489768
ACBD6	599.189	608.719	1.01591	0.544842
ACBD7	138.511	65.6133	0.473703	2.3312e-10
ACCN1	11.3884	24.6341	2.1631	0.000687523
ACCN2	149.643	129.545	0.865692	0.0725986
ACCN3	26.1618	34.6701	1.32522	0.00191086
ACCN4	4.45436	3.92584	0.881349	0.245949
ACCN5	1.1375	1.11502	0.980236	0.470777
ACCS	165.954	207.31	1.2492	3.02869e-06
ACCSL	1.06491	1.0404	0.976978	0.237993
ACD	366.254	347.589	0.949037	0.108491
ACE	621.987	652.955	1.04979	0.41024
ACE2	269.929	21.1673	0.078418	0.00362566
ACER1	3.94144	3.02502	0.767491	0.380617
ACER2	76.7054	149.291	1.94629	1.82998e-27
ACER3	503.554	454.719	0.90302	0.101131
ACHE	61.7552	35.8822	0.581039	0.257263
ACIN1	2899.47	3247.86	1.12016	1.29692e-10
ACLY	4598.61	4700.74	1.02221	0.508431
ACMSD	12.685	20.4578	1.61275	0.0704534
ACN9	188.772	126.036	0.667665	1.62695e-11
ACO1	941.459	939.112	0.997508	0.936538
ACO2	2955.99	2608.29	0.882375	3.19972e-05
ACOT1	483.476	679.676	1.40581	1.23028e-13
ACOT11	85.6996	58.7249	0.685242	0.000681448
ACOT12	1.16085	1.19827	1.03223	0.185193
ACOT13	749.65	665.607	0.88789	9.95556e-05
ACOT2	311.741	417.939	1.34066	3.72686e-14
ACOT4	185.859	321.578	1.73022	5.18551e-24
ACOT6	6.31984	5.47212	0.865864	0.584559
ACOT7	798.861	593.479	0.742906	1.10918e-12
ACOT8	404.866	357.839	0.883847	0.00142648
ACOT9	609.306	406.188	0.66664	5.77442e-18
ACOX1	1734.93	1618.67	0.932985	0.0513129
ACOX2	298.138	504.874	1.69343	2.50452e-06
ACOX3	615.534	733.824	1.19218	2.59039e-05
ACOXL	6.79918	6.94374	1.02126	0.864403
ACP1	1992.23	1699.43	0.853025	3.28444e-10
ACP2	1225.91	1288.67	1.05119	0.0475141
ACP5	1463.82	1913.43	1.30715	0.0243111
ACP6	284.956	354.812	1.24515	5.31067e-06
ACPL2	516.485	505.188	0.978128	0.519768
ACPP	53.6326	38.5498	0.718776	0.000551723
ACPT	1.32611	1.41007	1.06331	0.407539
ACR	6.46998	4.70221	0.726773	0.00157614
ACRBP	29.628	31.8769	1.07591	0.0961491
ACRC	18.2658	18.3398	1.00405	0.924732
ACRV1	4.23678	2.35784	0.556516	2.35451e-11
ACSBG1	18.693	9.16682	0.490389	0.175971
ACSBG2	2.27919	2.735	1.19999	1.11781e-05
ACSF2	780.302	1043.57	1.3374	0.00063204
ACSF3	343.738	347.965	1.0123	0.706393
ACSL1	3034.53	2043.99	0.673578	7.18132e-09
ACSL3	3935.79	4042.81	1.02719	0.575416
ACSL4	970.141	726.704	0.74907	1.36675e-08
ACSL5	596.275	466.004	0.781525	5.595e-05
ACSL6	50.7869	22.4627	0.442292	0.000471033
ACSM1	296.43	158.471	0.534599	0.356655
ACSM2A	2.91752	1.55579	0.533259	0.403424
ACSM2B	1.27226	1.39323	1.09508	0.629921
ACSM3	82.7523	44.2763	0.535047	0.105015
ACSM4	1.15028	1.07399	0.933677	0.00180665
ACSM5	19.9726	27.8431	1.39407	7.5485e-05
ACSS1	1057.66	1228.91	1.16191	0.00476816
ACSS2	925.61	869.385	0.939256	0.128532
ACSS3	270.565	331.322	1.22456	0.0074279
ACTA1	161.994	111.426	0.687838	0.360136
ACTA2	7796.14	7757.87	0.995091	0.931634
ACTB	116372	91355.1	0.785024	2.30249e-16
ACTBL2	7.26117	4.799	0.660913	0.00918213
ACTC1	8.15311	16.7682	2.05667	0.150637
ACTG1	81693.7	76238.6	0.933225	0.0113946
ACTG2	2647.13	840.158	0.317385	0.000126973
ACTL6A	1876.9	1257.85	0.670176	1.36538e-21
ACTL6B	8.94018	10.1063	1.13043	0.822493
ACTL7A	1.01876	1.04946	1.03013	8.53214e-05
ACTL7B	1.10218	1.16723	1.05902	0.00158947
ACTL8	279.475	53.6204	0.191861	0.000194264
ACTL9	1.00847	1.02195	1.01337	0.0456802
ACTN1	7476.25	6112.04	0.817527	5.05513e-07
ACTN2	52.2664	48.8454	0.934548	0.85902
ACTN3	3.46096	4.33386	1.25221	0.612074
ACTN4	12626.7	10271.7	0.81349	3.09369e-07
ACTR10	1005.21	1076.98	1.07139	0.00115766
ACTR1A	2862.43	2730.5	0.953908	0.0222458
ACTR1B	1197.99	1249.91	1.04334	0.0665551
ACTR2	8207.94	6561.98	0.799468	7.66821e-20
ACTR3	5616.57	4022.34	0.716156	6.73137e-33
ACTR3B	393.689	234.981	0.59687	6.70424e-11
ACTR3C	53.1615	37.7646	0.710376	8.14695e-11
ACTR5	276.18	251.613	0.911049	0.00671253
ACTR6	689.105	625.227	0.907303	0.000434525
ACTR8	435.474	494.128	1.13469	3.01055e-10
ACTRT1	1.06401	1.05148	0.988221	0.575429
ACTRT2	1.01619	1.00424	0.988244	0.259304
ACVR1	925.159	904.144	0.977285	0.430418
ACVR1B	1131.16	1333.17	1.17858	1.76549e-07
ACVR1C	46.1396	46.2457	1.0023	0.987581
ACVR2A	332.312	319.74	0.962169	0.221822
ACVR2B	367.34	419.362	1.14162	0.000678163
ACVRL1	440.147	498.472	1.13251	0.000453647
ACY1	695.659	788.233	1.13307	0.0121014
ACY3	117.414	19.5542	0.166541	0.19227
ACYP1	96.098	85.3839	0.888508	0.0152271
ACYP2	145.627	122.482	0.841066	0.000345431
ADA	212.617	156.876	0.737834	8.3132e-10
ADAD1	1.48076	1.02133	0.689734	0.0244015
ADAD2	4.50477	2.6874	0.596569	0.408228
ADAL	152.658	182.903	1.19812	2.6617e-08
ADAM10	1592.37	1605.62	1.00832	0.804585
ADAM11	16.5366	14.5897	0.88227	0.349439
ADAM12	2147.5	2283.51	1.06333	0.324312
ADAM15	6069.22	4566.49	0.7524	1.99172e-10
ADAM17	922.307	676.584	0.733578	5.83757e-15
ADAM18	1.81871	1.42138	0.781533	0.580428
ADAM19	628.093	466.708	0.743056	9.58641e-07
ADAM2	3.10846	7.9467	2.55648	0.0889728
ADAM20	2.12629	2.46185	1.15781	2.07334e-05
ADAM21	9.82245	8.64699	0.880329	0.15574
ADAM21P1	3.12701	2.94396	0.941462	0.355055
ADAM22	51.7493	63.1464	1.22024	0.00982576
ADAM23	35.6311	32.9259	0.924078	0.547783
ADAM28	130.831	141.791	1.08378	0.24301
ADAM29	3.62271	16.3847	4.52276	0.000650342
ADAM30	1.06685	1.07628	1.00885	0.740963
ADAM32	37.0435	32.8531	0.886878	0.342399
ADAM33	48.2835	105.257	2.17998	2.80293e-18
ADAM3A	1.01502	1.0512	1.03564	0.237921
ADAM5P	1.0307	1.63165	1.58305	0.309614
ADAM6	52016.9	35299.2	0.678611	0.00443729
ADAM7	2.58359	1.14828	0.44445	0.163932
ADAM8	547.494	427.054	0.780016	4.48692e-05
ADAM9	3143.37	2493.63	0.793299	0.00207178
ADAMDEC1	318.594	154.949	0.486354	8.44811e-08
ADAMTS1	1082.43	1111.07	1.02646	0.714164
ADAMTS10	123.769	141.201	1.14084	0.0498816
ADAMTS12	355.446	348.628	0.98082	0.784301
ADAMTS13	66.5352	97.6931	1.46829	2.67518e-10
ADAMTS14	131.986	146.212	1.10778	0.120409
ADAMTS15	157.947	443.831	2.81	1.16939e-27
ADAMTS16	203.585	209.972	1.03137	0.791556
ADAMTS17	84.7606	84.7329	0.999673	0.997207
ADAMTS18	34.9438	56.9791	1.63059	0.0071265
ADAMTS19	28.7947	45.9061	1.59426	0.00222164
ADAMTS2	666.102	607.296	0.911716	0.156039
ADAMTS20	4.14446	3.08757	0.744986	0.126459
ADAMTS3	79.8632	37.4931	0.469467	7.56689e-05
ADAMTS4	961.401	730.883	0.760228	0.000108267
ADAMTS5	303.34	290.126	0.956438	0.509238
ADAMTS6	61.1804	72.8033	1.18998	0.000639406
ADAMTS7	258.718	188.643	0.729144	0.000909011
ADAMTS8	34.8114	44.9134	1.29019	0.133341
ADAMTS9	425.698	324.051	0.761224	0.00838809
ADAMTSL1	123.509	136.766	1.10734	0.128428
ADAMTSL2	183.028	201.988	1.10359	0.107608
ADAMTSL3	168.753	152.311	0.902564	0.217469
ADAMTSL4	317.629	228.192	0.718422	0.0192632
ADAMTSL5	50.2744	89.1696	1.77366	6.8423e-18
ADAP1	200.159	250.884	1.25343	8.00639e-05
ADAP2	299.604	284.992	0.951229	0.200587
ADAR	12593	12193.2	0.968255	0.270958
ADARB1	629.452	536.952	0.853048	1.68294e-05
ADARB2	5.08999	6.42095	1.26149	0.183758
ADAT1	302.53	292.886	0.968122	0.421104
ADAT2	149.047	100.428	0.6738	5.17789e-15
ADAT3	51.2018	54.0807	1.05623	0.392148
ADC	162.192	220.853	1.36168	1.25768e-15
ADCK1	181.689	185.211	1.01938	0.577914
ADCK2	912.235	1004.19	1.1008	0.000457659
ADCK4	589.786	674.306	1.14331	4.91605e-05
ADCK5	217.417	203.552	0.936229	0.265
ADCY1	595.75	1419.95	2.38347	2.36193e-09
ADCY10	5.36667	8.11834	1.51273	0.0181488
ADCY2	255.808	155.114	0.606369	0.000442896
ADCY3	1093.75	956.175	0.874218	0.00602437
ADCY4	116.246	186.315	1.60277	8.39896e-20
ADCY5	141.656	226.67	1.60015	0.000203196
ADCY6	1409.81	2014.19	1.4287	1.62632e-28
ADCY7	823.068	579.132	0.703627	1.6675e-14
ADCY8	4.53107	7.70871	1.7013	0.148175
ADCY9	816.911	1152.34	1.41061	1.35844e-12
ADCYAP1	46.7957	54.8268	1.17162	0.618517
ADCYAP1R1	3.77021	5.60334	1.48621	0.0220074
ADD1	3941.02	4980.56	1.26377	2.52726e-30
ADD2	104.647	53.7176	0.513324	0.000156312
ADD3	1522.59	1234.46	0.810765	0.000650411
ADH1A	6.998	10.6294	1.51892	0.00943558
ADH1B	736.086	1078.44	1.4651	0.0291035
ADH1C	39.5719	29.7735	0.75239	0.213177
ADH4	2.16315	2.73577	1.26471	0.101428
ADH5	2082.41	1945.51	0.934261	0.00178559
ADH6	1.65421	2.28567	1.38173	0.00166226
ADH7	6.82171	7.88441	1.15578	0.732203
ADHFE1	65.4599	91.3653	1.39574	7.39973e-06
ADI1	1673.71	1340.55	0.800943	8.73516e-10
ADIG	1.07523	1.05609	0.982191	0.408525
ADIPOQ	688.522	1004.35	1.4587	0.0337155
ADIPOR1	3859.43	4259.62	1.10369	0.000186967
ADIPOR2	2790.55	3887.32	1.39303	6.47494e-11
ADK	475.897	401.958	0.844631	2.59347e-05
ADM	447.817	197.097	0.440128	1.84569e-06
ADM2	444.19	280.927	0.632447	1.11392e-11
ADNP	3822.88	3529.99	0.923384	0.00392704
ADNP2	794.139	753.985	0.949437	0.0834262
ADO	748.197	708.904	0.947482	0.148544
ADORA1	371.61	428.373	1.15275	0.192388
ADORA2A	289.701	434.167	1.49867	9.20713e-05
ADORA2B	90.9391	47.7863	0.525476	1.70782e-09
ADORA3	180.596	194.243	1.07557	0.125275
ADPGK	1095.52	1023.58	0.934336	0.0058468
ADPRH	307.08	260.881	0.849555	3.13487e-07
ADPRHL1	119.501	148.797	1.24516	2.02988e-05
ADPRHL2	893.376	746.16	0.835213	2.6395e-09
ADRA1A	3.31902	3.81425	1.14921	0.303315
ADRA1B	20.5742	28.966	1.40788	0.00897488
ADRA1D	5.78981	11.3593	1.96194	0.00170323
ADRA2A	345.466	544.117	1.57502	1.71416e-07
ADRA2B	32.4017	20.4741	0.631883	0.000110355
ADRA2C	68.7593	92.9538	1.35187	0.00450652
ADRB1	24.2114	35.2957	1.45781	0.124432
ADRB2	48.6217	57.3413	1.17933	0.0456006
ADRB3	2.58903	2.26295	0.874053	0.604071
ADRBK1	2297.83	2284.2	0.994068	0.861459
ADRBK2	575.52	661.573	1.14952	0.000167776
ADRM1	2356.33	1871.92	0.794424	1.20623e-07
ADSL	1038.23	798.887	0.769468	5.50122e-21
ADSS	2183.31	2145.95	0.982888	0.522235
ADSSL1	124.596	141.47	1.13543	0.0472572
AEBP1	15073	15703.9	1.04186	0.503658
AEBP2	701.304	606.641	0.865019	0.0013475
AEN	538.848	546.931	1.015	0.650752
AES	6477.3	7563.25	1.16766	3.32074e-06
AFAP1	1365.65	1290.04	0.944635	0.0744961
AFAP1L1	244.696	235.465	0.962277	0.467127
AFAP1L2	389.318	617.883	1.58709	1.49698e-08
AFARP1	4.18889	4.15836	0.992711	0.931793
AFF1	1626.42	2033.32	1.25018	4.65991e-12
AFF2	64.7821	30.7115	0.474074	0.00224934
AFF3	1078.12	3231.94	2.99775	2.42863e-35
AFF4	2876.33	3576.69	1.24349	2.7039e-11
AFG3L1	263.085	227.908	0.866291	0.000137991
AFG3L2	1869.83	1462.47	0.782145	6.46534e-13
AFM	1.05548	1.08276	1.02584	0.512709
AFMID	659.879	694.046	1.05178	0.646796
AFP	18.7249	58.4244	3.12015	0.0108057
AFTPH	1809.69	2054.19	1.13511	1.68991e-07
AG2	207.82	260.564	1.25379	0.00182684
AGA	552.698	601.88	1.08899	0.0149245
AGAP1	548.072	574.248	1.04776	0.131352
AGAP11	30.6039	47.1353	1.54017	1.27451e-09
AGAP2	139.088	119.499	0.859159	0.0220251
AGAP3	1450.6	1401.85	0.96639	0.271798
AGAP4	181.64	204.239	1.12442	0.0333327
AGAP5	41.292	52.4378	1.26993	3.22627e-07
AGAP6	115.784	120.577	1.0414	0.404793
AGAP7	13.5919	14.9871	1.10265	0.385803
AGAP8	30.6183	35.8562	1.17107	0.00487675
AGBL1	1.31871	1.20325	0.91244	0.19551
AGBL2	12.9507	28.8984	2.23141	2.46927e-28
AGBL3	6.59133	6.71	1.018	0.707063
AGBL4	9.95894	11.8148	1.18635	0.0725553
AGBL5	813.297	688.398	0.846428	2.0387e-06
AGER	37.904	44.5412	1.17511	0.0122865
AGFG1	1982.04	1567.38	0.79079	5.20053e-12
AGFG2	325.612	401.316	1.2325	4.17923e-05
AGGF1	835.818	1007.44	1.20534	6.07405e-16
AGK	659.165	584.996	0.887481	2.19844e-06
AGL	1648.85	1648.29	0.999657	0.997252
AGMAT	53.5545	39.3793	0.735313	9.65965e-08
AGPAT1	1977.58	1917.5	0.969623	0.179039
AGPAT2	1145.03	1105.34	0.965337	0.527995
AGPAT3	2516.8	2427.14	0.964375	0.168721
AGPAT4	267.904	175.512	0.65513	2.73734e-08
AGPAT5	830.369	737.517	0.88818	0.00672015
AGPAT6	2507.15	2951.76	1.17734	0.00851592
AGPAT9	111.161	83.7387	0.75331	0.0117131
AGPHD1	47.8355	45.0822	0.942441	0.235808
AGPS	1014.5	1191.43	1.1744	5.32966e-05
AGR2	5763.18	12555.7	2.17861	5.15669e-17
AGR3	899.818	2755	3.06173	1.48783e-42
AGRN	5542.21	5431.33	0.979995	0.648925
AGRP	1.71032	1.48551	0.868561	0.00278401
AGT	523.116	429.977	0.821954	0.253156
AGTPBP1	463.207	306.608	0.661924	2.66685e-12
AGTR1	160.927	876.327	5.4455	1.85644e-12
AGTR2	1.42837	1.67438	1.17223	0.0841231
AGTRAP	1120.95	1067.91	0.952688	0.25854
AGXT	3.45473	14.356	4.15546	0.280669
AGXT2	1.18327	1.84819	1.56194	9.51396e-08
AGXT2L1	5.49338	12.3574	2.24951	0.000396915
AGXT2L2	283.292	386.812	1.36542	2.93155e-23
AHCTF1	2206.98	1905.52	0.863405	1.59103e-06
AHCY	5241.51	4210.96	0.803387	1.45648e-07
AHCYL1	3562.11	4208.45	1.18145	8.35173e-11
AHCYL2	612.771	740.188	1.20794	2.65407e-06
AHDC1	846.507	785.884	0.928385	0.0212621
AHI1	421.779	394.538	0.935414	0.307279
AHNAK	25640.3	36901.5	1.4392	3.71163e-19
AHNAK2	1630.77	1318.54	0.808541	0.0177617
AHR	1917.46	1933.97	1.00861	0.858602
AHRR	67.2254	49.0314	0.729358	0.000260589
AHSA1	2475.81	1918.47	0.774886	4.2218e-12
AHSA2	306.295	462.608	1.51034	1.14069e-20
AHSG	1.49021	1.69777	1.13928	0.529775
AHSP	1.18942	1.33269	1.12046	0.012237
AICDA	3.93276	11.0324	2.80526	0.368239
AIDA	1397.75	1319.19	0.943795	0.0193414
AIF1	447.209	430.502	0.962642	0.444937
AIF1L	2016.66	1000.17	0.495955	1.93439e-14
AIFM1	1363.74	1169.93	0.857886	1.70686e-06
AIFM2	471.113	405.017	0.859702	0.0358777
AIFM3	31.4119	34.7619	1.10665	0.207088
AIG1	692.118	798.188	1.15325	0.000270444
AIM1	3011.49	1918.42	0.637031	0.00169717
AIM1L	48.7773	32.0676	0.657427	0.00106929
AIM2	69.1873	38.4991	0.556448	5.11247e-05
AIMP1	1188.7	1269.34	1.06783	0.250704
AIMP2	550.078	466.278	0.847659	2.78463e-08
AIP	915.217	970.372	1.06027	0.117606
AIPL1	4.45555	1.25976	0.28274	0.205565
AIRE	1.35797	1.25261	0.922414	0.130338
AJAP1	9.01266	20.1227	2.23271	2.82221e-05
AK1	630.561	676.229	1.07242	0.083152
AK2	2964.34	2316.85	0.781574	2.40756e-12
AK3	1174.89	1222.67	1.04067	0.194462
AK3L1	487.061	276.3	0.56728	4.83576e-14
AK5	122.512	302.299	2.4675	1.46672e-13
AK7	24.3637	33.1907	1.3623	0.0021978
AKAP1	2103.04	1916.97	0.911521	0.0298985
AKAP10	377.098	474.54	1.2584	1.04789e-10
AKAP11	1223.45	1434.37	1.17239	6.79088e-06
AKAP12	632.707	754.071	1.19182	0.116477
AKAP13	2789.32	2835.61	1.01659	0.616751
AKAP14	4.5639	4.24689	0.93054	0.858826
AKAP2	626.618	580.11	0.925779	0.10065
AKAP3	34.5288	25.3504	0.73418	0.000323627
AKAP4	1.04388	1.05477	1.01043	0.326511
AKAP5	175.714	247.244	1.40708	2.9733e-05
AKAP6	70.5921	72.7552	1.03064	0.806917
AKAP7	147.808	125.373	0.848219	0.00605698
AKAP8	682.942	696.684	1.02012	0.393255
AKAP8L	921.096	1015.5	1.10249	0.00136262
AKAP9	2169.45	3062.66	1.41172	1.74248e-17
AKD1	151.845	160.56	1.0574	0.349126
AKIRIN1	1406.51	1166.11	0.829084	2.84911e-10
AKIRIN2	779.541	640.933	0.822194	2.83935e-14
AKNA	758.434	721.345	0.951098	0.337386
AKNAD1	3.83217	3.51203	0.916462	0.27854
AKR1A1	2629.68	2475.69	0.941443	0.0599294
AKR1B1	954.532	711.531	0.745423	1.08049e-05
AKR1B10	184.478	67.0671	0.363551	0.024445
AKR1B15	264.235	40.0476	0.15156	0.0948244
AKR1C1	510.524	259.086	0.50749	0.0198139
AKR1C2	697.919	255.597	0.366228	0.016265
AKR1C3	499.129	392.201	0.785771	0.161249
AKR1C4	1.15232	1.13246	0.982759	0.608301
AKR1CL1	1.28124	1.19246	0.930709	0.267742
AKR1D1	21.6495	8.25275	0.381199	0.081502
AKR1E2	69.2598	26.7389	0.386067	1.1755e-17
AKR7A2	1069.61	1293.41	1.20923	2.71809e-09
AKR7A3	432.769	868.046	2.0058	4.91725e-08
AKR7L	32.5069	60.0657	1.84779	7.83105e-15
AKT1	4797.48	4623.4	0.963715	0.29691
AKT1S1	1246.73	1230.16	0.986705	0.694838
AKT2	2788.4	2780.59	0.997198	0.944066
AKT3	789.926	573.904	0.726529	0.000972783
AKTIP	611.029	592.416	0.969539	0.27654
ALAD	1042.71	1416.56	1.35853	3.65881e-26
ALAS1	1128	955.068	0.84669	9.52476e-11
ALAS2	1.48921	1.78362	1.1977	0.0809648
ALB	552.686	1835.64	3.3213	0.0605703
ALCAM	4431.06	5001.02	1.12863	0.098288
ALDH16A1	665.284	755.367	1.1354	0.00545361
ALDH18A1	3216.73	2781.41	0.864671	2.32563e-05
ALDH1A1	469.588	508.65	1.08318	0.39123
ALDH1A2	40.7997	57.9036	1.41922	0.0716481
ALDH1A3	821.572	597.912	0.727765	0.00326192
ALDH1B1	1199.77	932.794	0.777477	3.69802e-08
ALDH1L1	53.1147	47.2972	0.890473	0.653593
ALDH1L2	567.847	380.159	0.669474	1.83493e-08
ALDH2	2302.13	2323.03	1.00908	0.869371
ALDH3A1	134.46	45.8148	0.340733	0.361368
ALDH3A2	1505.26	2037.97	1.3539	5.75406e-08
ALDH3B1	291.712	296.976	1.01805	0.73505
ALDH3B2	3067.62	2604.72	0.849103	0.257066
ALDH4A1	858.257	854.249	0.99533	0.945838
ALDH5A1	509.211	616.403	1.21051	3.0692e-05
ALDH6A1	329.693	474.322	1.43868	6.80336e-16
ALDH7A1	1743.45	1620.98	0.929755	0.0225784
ALDH8A1	17.4635	15.8524	0.907741	0.350111
ALDH9A1	3194.71	3345.11	1.04708	0.207676
ALDOA	32611.8	33001.6	1.01195	0.788309
ALDOB	4.82448	9.22971	1.9131	0.382247
ALDOC	522.248	336.195	0.643747	0.00172423
ALG1	701.015	826.213	1.1786	1.61038e-10
ALG10	141.77	122.202	0.861978	0.000771746
ALG10B	277.557	343.521	1.23766	2.53835e-07
ALG11	24.7767	22.8672	0.922933	0.0871947
ALG12	587.877	593.009	1.00873	0.768132
ALG13	401.001	496.911	1.23918	6.94411e-20
ALG14	208.01	223.318	1.0736	0.0129891
ALG1L	62.3187	45.6042	0.73179	0.037585
ALG1L2	1.64374	1.34055	0.81555	0.000976602
ALG2	852.455	898.012	1.05344	0.0643379
ALG3	1447.56	988.405	0.682808	1.60846e-23
ALG5	626.288	683.554	1.09144	0.00876762
ALG6	473.232	404.885	0.855575	2.51258e-06
ALG8	1322.26	1436.61	1.08648	0.382222
ALG9	548.375	511.375	0.932529	0.00701734
ALK	13.9416	6.2541	0.448592	0.00235243
ALKBH1	240.222	282.31	1.17521	3.09042e-10
ALKBH2	353.152	322.986	0.914582	0.0256711
ALKBH3	315.078	312.465	0.991707	0.808091
ALKBH4	271.711	276.397	1.01725	0.555232
ALKBH5	2161.97	2237.82	1.03509	0.202195
ALKBH6	129.826	135.102	1.04064	0.340698
ALKBH7	521.864	691.556	1.32516	1.15805e-05
ALKBH8	194.848	234.456	1.20328	5.56711e-10
ALLC	1.37171	1.24977	0.911106	0.201266
ALMS1	921.814	902.177	0.978697	0.449227
ALMS1P	4.99931	6.74484	1.34916	7.69325e-06
ALOX12	18.6734	6.93629	0.371452	0.0200526
ALOX12B	4.91306	4.17357	0.849485	0.391726
ALOX12P2	24.5219	23.558	0.960692	0.706692
ALOX15	59.4101	51.1495	0.860956	0.373335
ALOX15B	1719.77	930.737	0.541199	0.0900769
ALOX5	438.404	478.35	1.09112	0.0873244
ALOX5AP	390.218	392.252	1.00521	0.910033
ALOXE3	17.2004	24.8098	1.4424	0.0215453
ALPI	1.20874	2.07072	1.71313	0.367586
ALPK1	495.732	516.483	1.04186	0.224433
ALPK2	68.4697	52.2122	0.76256	0.00013873
ALPK3	187.163	173.985	0.929588	0.216323
ALPL	684.125	385.157	0.562991	0.00904608
ALPP	5.8486	2.03375	0.347733	0.0189288
ALPPL2	1.65178	1.18405	0.716835	0.0021746
ALS2	623.51	616.009	0.987971	0.642243
ALS2CL	178.817	174.139	0.973839	0.682393
ALS2CR11	8.31245	6.85015	0.824083	0.125704
ALS2CR12	4.313	4.38101	1.01577	0.862711
ALS2CR4	689.988	566.567	0.821126	1.58107e-07
ALS2CR8	104.27	150.479	1.44317	2.8192e-29
ALX1	8.03164	3.13869	0.390791	0.000156822
ALX3	32.1925	24.2437	0.753087	0.00407791
ALX4	11.1989	7.7575	0.6927	0.247029
AMAC1	1.07873	1.0874	1.00803	0.564358
AMAC1L2	1.73272	1.84228	1.06323	0.123547
AMAC1L3	1.29853	1.46852	1.13091	3.10314e-06
AMACR	427.983	449.258	1.04971	0.245507
AMBN	1.10854	1.91038	1.72333	0.350917
AMBP	29.5782	50.1962	1.69706	0.0640588
AMBRA1	928.335	1022.88	1.10185	3.26136e-07
AMD1	2626.04	1460.5	0.556161	2.42949e-20
AMDHD1	19.7613	33.6219	1.7014	0.001451
AMDHD2	278.022	340.717	1.2255	1.10839e-05
AMELX	2.82793	1.03727	0.366795	0.217864
AMELY	1	1.00207	1.00207	0.424563
AMFR	3071.81	4293.16	1.3976	1.17948e-14
AMH	16.6801	25.1783	1.50949	2.63891e-05
AMHR2	2.00969	2.714	1.35046	0.000402599
AMICA1	181.39	175.7	0.968634	0.660498
AMIGO1	82.6332	103.846	1.25671	1.7104e-07
AMIGO2	794.17	1283.09	1.61564	7.96276e-06
AMIGO3	131.245	120.599	0.918885	0.110736
AMMECR1	589.805	433.829	0.735547	6.75561e-11
AMMECR1L	858.239	833.177	0.970798	0.202191
AMN	6.44176	3.55197	0.551398	0.00365031
AMN1	182.757	238.631	1.30573	1.24086e-12
AMOT	982.178	785.426	0.799677	0.000194288
AMOTL1	1193.82	930.261	0.779233	1.64685e-05
AMOTL2	1347.15	1471.07	1.09199	0.0369566
AMPD1	8.59412	9.90568	1.15261	0.317309
AMPD2	837.539	731.249	0.873093	3.86922e-05
AMPD3	280.321	291.18	1.03874	0.319072
AMPH	115.62	216.174	1.86969	1.00266e-06
AMT	62.3664	98.4225	1.57813	5.92025e-12
AMTN	39.4823	11.1871	0.283344	0.0537509
AMY1A	116.231	28.8818	0.248486	2.11274e-05
AMY2A	4.65756	16.146	3.46662	0.274106
AMY2B	106.903	156.454	1.46352	2.84563e-06
AMZ1	48.3006	78.2097	1.61923	5.26884e-06
AMZ2	1710.28	1819.67	1.06396	0.126987
AMZ2P1	188.959	241.484	1.27797	3.74344e-10
ANAPC1	858.888	669.489	0.779484	2.28361e-10
ANAPC10	127.935	121.876	0.952641	0.0510018
ANAPC11	1487.02	1438.72	0.967517	0.49823
ANAPC13	1200.36	1304.52	1.08678	0.000575964
ANAPC16	2030.01	2077.26	1.02327	0.419372
ANAPC2	641.288	796.013	1.24127	4.67318e-12
ANAPC4	408.42	442.07	1.08239	0.000106044
ANAPC5	2559.7	2471.43	0.965513	0.0960652
ANAPC7	1289.99	1204.94	0.934071	0.00364703
ANG	243.354	360.075	1.47963	1.02301e-11
ANGEL1	485.286	560.905	1.15582	2.1524e-07
ANGEL2	715.009	911.401	1.27467	2.4344e-22
ANGPT1	144.569	76.32	0.527915	8.56493e-05
ANGPT2	336.233	281.691	0.837787	0.00179725
ANGPT4	1.9905	2.96397	1.48905	2.32885e-08
ANGPTL1	42.5923	68.7847	1.61495	4.67714e-08
ANGPTL2	1497.3	1506.79	1.00634	0.905782
ANGPTL3	1.42525	1.56633	1.09899	0.102225
ANGPTL4	473.892	352.152	0.743105	0.0129943
ANGPTL5	2.95936	2.70423	0.913787	0.717217
ANGPTL6	7.23132	7.4141	1.02528	0.677825
ANGPTL7	8.2351	11.6984	1.42055	0.217054
ANK1	77.5863	161.365	2.07982	0.0275435
ANK2	249.326	281.42	1.12872	0.0656671
ANK3	1178.3	1123.27	0.953299	0.43799
ANKAR	22.2968	28.0832	1.25952	1.52803e-06
ANKDD1A	68.2522	63.1016	0.924536	0.126185
ANKFN1	5.28275	11.0652	2.0946	0.00805303
ANKFY1	1524.2	1683.11	1.10426	5.04317e-06
ANKH	2195.52	1749.41	0.79681	5.8237e-05
ANKHD1	2196.52	2361.73	1.07521	0.00765829
ANKHD1-EIF4EBP3	744.002	1114.81	1.4984	1.72547e-28
ANKIB1	1755.29	1561.17	0.889412	5.19019e-05
ANKK1	11.8585	15.6137	1.31667	0.00698854
ANKLE1	36.3634	12.956	0.356292	4.8689e-07
ANKLE2	1706.09	1638.08	0.96014	0.0608749
ANKMY1	185.683	297.505	1.60222	1.56907e-43
ANKMY2	363.836	436.482	1.19967	2.03698e-09
ANKRA2	211.076	340.561	1.61345	1.03251e-59
ANKRD1	37.4175	16.9935	0.454161	0.0374515
ANKRD10	1299.39	1543.03	1.18751	3.26329e-07
ANKRD11	2210.62	1760.34	0.796311	5.37417e-13
ANKRD12	1099.49	1260.71	1.14663	3.16991e-05
ANKRD13A	1103.77	1032.08	0.935048	0.020451
ANKRD13B	300.374	238.145	0.792829	0.000893775
ANKRD13C	611.159	580.396	0.949666	0.0318
ANKRD13D	697.704	793.713	1.13761	0.00213988
ANKRD16	208.665	200.428	0.960528	0.296166
ANKRD17	3167.27	2748.41	0.867754	0.000149277
ANKRD19	59.5595	68.5256	1.15054	0.0234799
ANKRD2	3.71968	5.77906	1.55364	0.00127351
ANKRD20A3	9.35722	8.61714	0.920907	0.649691
ANKRD20A4	2.20308	2.68553	1.21899	0.267315
ANKRD20B	6.88191	8.01555	1.16473	0.162118
ANKRD22	271.303	206.38	0.760699	0.000173166
ANKRD23	43.6353	52.1162	1.19436	0.0868234
ANKRD24	19.7672	43.2763	2.18929	2.95685e-23
ANKRD26	295.912	325.745	1.10082	0.0333817
ANKRD26P1	3.47958	2.05629	0.590959	0.244388
ANKRD27	1145.86	841.221	0.734141	1.49372e-10
ANKRD28	1342.78	1391.47	1.03626	0.277801
ANKRD29	35.631	73.3027	2.05728	7.29865e-09
ANKRD30A	384.841	955.503	2.48285	4.52978e-21
ANKRD30B	171.577	277.33	1.61636	0.0322221
ANKRD31	2.6526	3.55794	1.3413	2.52486e-07
ANKRD32	188.456	199.251	1.05728	0.107649
ANKRD33	1.67157	1.63928	0.98068	0.919413
ANKRD34A	35.6638	26.7136	0.749038	0.0181565
ANKRD34B	10.8371	6.06492	0.559644	0.0151279
ANKRD34C	2.00516	2.96991	1.48113	0.00279728
ANKRD35	104.546	70.0685	0.670214	0.0324354
ANKRD36	167.544	168.409	1.00516	0.900219
ANKRD36B	34.8206	34.853	1.00093	0.986516
ANKRD36BP1	214.888	115.67	0.538281	5.5046e-11
ANKRD37	130.568	105.57	0.808539	0.00386603
ANKRD39	197.331	189.978	0.962739	0.38332
ANKRD40	1301.09	1529	1.17517	0.000103315
ANKRD42	261.664	374.274	1.43036	4.76968e-17
ANKRD43	102.614	252.709	2.4627	8.79438e-12
ANKRD44	85.8821	82.01	0.954914	0.461922
ANKRD45	20.6017	9.70655	0.471154	8.41227e-08
ANKRD46	600.814	538.967	0.89706	0.0306395
ANKRD49	287.926	279.84	0.971917	0.432323
ANKRD5	337.334	365.416	1.08325	0.08829
ANKRD50	1662.85	1919.25	1.15419	0.112419
ANKRD52	1465.62	1545.16	1.05427	0.0732864
ANKRD53	13.1448	11.2253	0.853977	0.0568276
ANKRD54	505.519	444.816	0.87992	2.88355e-05
ANKRD55	5.74888	6.85632	1.19264	0.112755
ANKRD56	80.3884	89.8343	1.1175	0.128478
ANKRD57	680.675	679.287	0.997961	0.962556
ANKRD58	23.4813	20.5198	0.873877	0.0120721
ANKRD6	206.535	196.897	0.953335	0.276991
ANKRD7	5.07829	2.40558	0.473699	0.0598093
ANKRD9	81.0521	85.1686	1.05079	0.382215
ANKS1A	1158.21	998.708	0.862287	2.26577e-05
ANKS1B	98.4268	146.252	1.4859	2.89522e-09
ANKS3	265.47	354.858	1.33672	3.86868e-11
ANKS4B	4.53074	1.63298	0.360423	0.0172153
ANKS6	314.03	170.709	0.543607	4.43555e-14
ANKZF1	642.734	617.528	0.960784	0.179542
ANLN	1590.43	727.256	0.45727	1.03521e-26
ANO1	2455.69	3663.48	1.49184	2.92068e-07
ANO10	945.277	872.91	0.923443	0.00929206
ANO2	36.7616	68.466	1.86243	0.0545785
ANO3	33.3594	34.093	1.02199	0.898873
ANO4	7.01283	8.90509	1.26983	0.450991
ANO5	60.8592	88.6299	1.45631	0.0257151
ANO6	2091.9	2123.07	1.0149	0.631817
ANO7	32.3877	45.3848	1.4013	0.0294645
ANO8	327.639	353.797	1.07984	0.0775893
ANO9	224.592	297.522	1.32472	7.83215e-06
ANP32A	2972.06	3127.58	1.05233	0.0157264
ANP32B	3790.52	2948	0.777731	1.8583e-13
ANP32C	2.87101	3.02548	1.0538	0.130516
ANP32D	1.16128	1.15661	0.995981	0.818332
ANP32E	2586.69	1449.96	0.560547	1.49591e-15
ANPEP	1468.24	2773.46	1.88897	0.00048772
ANTXR1	5259.27	5047.98	0.959825	0.508463
ANTXR2	769.137	732.708	0.952636	0.262436
ANTXRL	7.51316	1.9608	0.260981	0.00199677
ANUBL1	151.035	218.412	1.44611	1.5031e-21
ANXA1	4047.72	2581.93	0.637873	2.41594e-08
ANXA10	1.54994	1.98363	1.27981	0.0790734
ANXA11	3080.79	3369.96	1.09386	0.0031462
ANXA13	5.03754	7.27503	1.44416	0.0494219
ANXA2	16385.8	13689.2	0.835433	1.86857e-06
ANXA2P1	80.9165	70.9796	0.877195	0.000664588
ANXA2P2	5205.22	4381.44	0.841738	4.40254e-06
ANXA2P3	7.29689	6.22673	0.85334	0.0283996
ANXA3	774.898	470.162	0.60674	1.94282e-07
ANXA4	1845.89	1587.1	0.859798	8.83412e-08
ANXA5	7365.93	6382.8	0.86653	8.10718e-08
ANXA6	4577.9	6159.82	1.34556	1.98408e-23
ANXA7	3296.56	3206.84	0.972785	0.366449
ANXA8	622.823	228.395	0.366709	1.09556e-05
ANXA8L1	2.08729	1.22057	0.584764	0.00191506
ANXA8L2	259.517	95.0821	0.366381	8.39098e-06
ANXA9	366.987	889.345	2.42337	1.33442e-32
AOAH	168	144.8	0.861909	0.0340621
AOC2	22.5775	16.4022	0.726486	0.0672979
AOC3	629.47	922.47	1.46547	6.28772e-07
AOX1	265.26	221.843	0.836322	0.499073
AOX2P	1.24049	1.74509	1.40677	1.55073e-18
AP1AR	639.072	802.511	1.25574	8.44469e-13
AP1B1	3511.24	2859.12	0.814277	6.35751e-12
AP1G1	2642.1	2535.82	0.959775	0.158688
AP1G2	1144.27	1615.54	1.41186	2.39668e-20
AP1M1	1104.35	1017.69	0.921524	0.000334375
AP1M2	2039.51	2378.33	1.16613	1.2197e-05
AP1S1	1181.04	1070.94	0.906775	0.00110965
AP1S2	410.552	358.522	0.873268	0.000485776
AP1S3	214.111	168.257	0.78584	0.0001547
AP2A1	2210.06	2245.6	1.01608	0.594243
AP2A2	1558.91	1740.81	1.11669	2.01628e-08
AP2B1	7418.95	9359.77	1.2616	1.25931e-06
AP2M1	8313.38	6600.95	0.794015	8.93705e-15
AP2S1	1839.19	1651.73	0.898076	0.0088032
AP3B1	1364.88	1528.64	1.11998	7.08344e-08
AP3B2	94.1993	98.5773	1.04648	0.727658
AP3D1	3272.53	3389.53	1.03575	0.121578
AP3M1	1712.41	1595.92	0.931974	0.252028
AP3M2	695.708	757.834	1.0893	0.100827
AP3S1	1173.19	1077.53	0.918461	0.0229416
AP3S2	1575.92	1700.26	1.0789	0.186133
AP4B1	355.298	337.372	0.949547	0.0312047
AP4E1	357.463	378.778	1.05963	0.172887
AP4M1	503.072	475.416	0.945027	0.0599915
AP4S1	72.2552	75.1189	1.03963	0.371114
APAF1	527.419	530.865	1.00653	0.81907
APBA1	217.116	137.829	0.634814	0.000104155
APBA2	230.629	110.021	0.477047	3.93791e-13
APBA3	237.982	240.428	1.01028	0.781861
APBB1	388.587	539.704	1.38889	7.24053e-14
APBB1IP	344.473	319.958	0.928833	0.135585
APBB2	1694.23	2651.97	1.5653	4.26578e-25
APBB3	190.255	297.142	1.56181	2.85066e-27
APC	803.504	907.795	1.1298	7.50037e-05
APC2	15.3412	13.9114	0.906804	0.595349
APCDD1	576.123	388.203	0.67382	0.00297934
APCDD1L	151.817	71.6414	0.471892	0.000242293
APCS	1.08367	1.09328	1.00887	0.855313
APEH	2011.53	2356.91	1.1717	9.8933e-08
APEX1	3338.68	3241.97	0.971034	0.292969
APEX2	928.096	779.229	0.8396	2.62623e-08
APH1A	6972.8	6334.03	0.908391	0.00103726
APH1B	326.158	631.512	1.93622	3.9345e-55
API5	2849.3	2625.55	0.921472	0.000589334
APIP	442.085	414.596	0.937821	0.114362
APITD1	265.831	273.875	1.03026	0.297513
APLF	84.0028	58.9815	0.702137	1.50349e-13
APLN	228.588	188.954	0.826615	0.0388805
APLNR	703.346	834.295	1.18618	0.000237222
APLP1	321.838	303.592	0.943307	0.800156
APLP2	12859.1	13192.1	1.0259	0.499479
APOA1	5.4842	11.0954	2.02316	0.00040397
APOA1BP	2565.94	2686.7	1.04706	0.192851
APOA2	1.29047	2.60555	2.01908	0.0299896
APOA4	1.02006	1.01914	0.999092	0.914657
APOA5	1.69877	2.20001	1.29506	0.0581307
APOB	6.90378	8.36636	1.21185	0.379028
APOB48R	318.359	430.391	1.3519	0.00015224
APOBEC1	1.60326	1.25281	0.781417	0.0866724
APOBEC2	2.99291	4.03798	1.34918	0.415209
APOBEC3A	66.8575	33.2648	0.497548	9.53888e-07
APOBEC3B	579.276	226.202	0.390491	2.79143e-11
APOBEC3C	227.136	198.689	0.874757	0.00741221
APOBEC3D	100.914	95.9757	0.951067	0.40394
APOBEC3F	214.35	192.526	0.898186	0.0228629
APOBEC3G	332.515	292.388	0.879322	0.0284994
APOBEC3H	12.6774	11.2376	0.886431	0.13514
APOBEC4	3.20001	4.9937	1.56053	0.0923537
APOC1	1534.74	1242.91	0.809855	0.00332108
APOC1P1	1.42184	1.45451	1.02298	0.524505
APOC2	137.9	131.325	0.952319	0.473442
APOC3	1.08023	1.66119	1.53781	0.0402643
APOC4	2.10085	2.0341	0.96823	0.618384
APOD	14375.6	8572.64	0.596331	0.119482
APOE	6050.69	5659.28	0.935311	0.376762
APOF	9.87042	16.679	1.6898	4.50353e-05
APOH	1.07523	2.52631	2.34954	0.135981
APOL1	2141.6	1697.03	0.79241	5.45847e-05
APOL2	1055.97	944.498	0.894439	0.00791474
APOL3	835.71	784.338	0.938529	0.251577
APOL4	341.775	262.302	0.767471	0.00146644
APOL5	1.29796	1.47367	1.13538	2.0604e-05
APOL6	2770.86	1881.96	0.679196	6.6007e-11
APOLD1	549.039	749.626	1.36534	2.89257e-08
APOM	34.5009	44.7137	1.29602	4.46765e-07
APOO	422.409	316.203	0.748571	4.83372e-07
APOOL	203.234	202.786	0.997795	0.957378
APP	28755.5	21764.5	0.756883	6.51821e-07
APPBP2	1187.13	1610.99	1.35704	2.99569e-08
APPL1	1641.61	1755.83	1.06958	0.0105856
APPL2	811.455	1097.75	1.35282	1.40532e-25
APRT	1970.5	1612.42	0.81828	6.02128e-05
APTX	704.347	662.915	0.941177	0.0512546
AQP1	2931.57	3543.95	1.20889	0.00726372
AQP10	1.31805	1.7315	1.31368	0.00055078
AQP11	35.4379	58.8613	1.66097	1.67332e-05
AQP12A	1.22816	1.04727	0.852716	0.310563
AQP12B	5.24108	1.53958	0.293753	0.137656
AQP2	4.86661	2.59036	0.532272	0.276099
AQP3	1856.73	1325.88	0.714093	0.0559602
AQP4	47.6462	20.1836	0.423614	0.231956
AQP5	657.146	242.452	0.368947	0.000131608
AQP6	12.3709	12.3586	0.999008	0.995707
AQP7	39.1837	65.9531	1.68318	0.00056565
AQP7P1	6.41821	10.8176	1.68545	0.000927432
AQP7P3	1.61536	2.05	1.26907	0.0003291
AQP8	1.79956	2.4181	1.34372	9.6889e-06
AQP9	149.073	67.4357	0.452367	2.37448e-13
AQPEP	10.2677	11.1243	1.08342	0.469592
AQR	1165.12	1183.24	1.01555	0.577053
AR	550.826	716.917	1.30153	0.00180935
ARAF	1201.93	1342.32	1.11681	2.5387e-05
ARAP1	1935.42	2298.15	1.18742	1.23418e-07
ARAP2	391.822	319.813	0.81622	9.66503e-05
ARAP3	288.181	289.338	1.00401	0.923095
ARC	46.4766	65.765	1.41501	0.0662507
ARCN1	4920.35	4408.37	0.895947	1.60784e-05
AREG	564.106	775.318	1.37442	0.139949
ARF1	16103.9	14126.3	0.877196	1.22054e-06
ARF3	5873.41	6692.64	1.13948	9.69823e-08
ARF4	6079.56	5374.01	0.883947	1.52996e-05
ARF5	3503.45	3110.65	0.887882	0.000764302
ARF6	4065.57	4100.69	1.00864	0.749979
ARFGAP1	1921.76	1831.84	0.953208	0.277397
ARFGAP2	1948.57	2208.45	1.13337	2.55235e-09
ARFGAP3	1333.74	1071.29	0.803222	9.36644e-10
ARFGEF1	2994.03	3091.99	1.03272	0.45766
ARFGEF2	2668.04	2781.02	1.04235	0.338407
ARFIP1	972.89	1193.06	1.22631	2.87768e-15
ARFIP2	1514.1	2140.25	1.41354	4.63744e-24
ARFRP1	693.659	726.841	1.04784	0.28419
ARG1	1.74956	1.63436	0.934155	0.666047
ARG2	227.228	172.852	0.760697	5.60454e-06
ARGFX	1.03295	1.05199	1.01843	0.193272
ARGFXP2	1.92974	3.08347	1.59787	0.232039
ARGLU1	1337.55	1491.18	1.11486	0.00817553
ARHGAP1	3491.61	4000.92	1.14587	1.2336e-09
ARHGAP10	301.98	247.939	0.821044	2.23877e-05
ARHGAP11A	678.129	403.742	0.595376	1.11942e-18
ARHGAP11B	42.383	25.7239	0.606938	2.94146e-13
ARHGAP12	855.98	915.875	1.06997	0.0415806
ARHGAP15	103.384	93.12	0.900716	0.104879
ARHGAP17	1223	1142.43	0.934127	0.000428043
ARHGAP18	747.939	698.285	0.933613	0.0554358
ARHGAP19	447.753	470.499	1.0508	0.124885
ARHGAP20	42.6224	53.6429	1.25856	6.92145e-05
ARHGAP21	2221.66	1492.25	0.671681	2.48856e-14
ARHGAP22	126.258	89.7052	0.710492	9.19107e-06
ARHGAP23	579.092	528.757	0.91308	0.181918
ARHGAP24	200.568	202.572	1.00999	0.830044
ARHGAP25	346.193	303.331	0.87619	0.0297437
ARHGAP26	460.285	423.626	0.920356	0.168711
ARHGAP27	595.9	518.032	0.869328	2.83255e-05
ARHGAP28	170.824	146.292	0.856389	0.0191919
ARHGAP29	2106	2091.49	0.993112	0.90554
ARHGAP30	700.574	614.524	0.877172	0.0201579
ARHGAP31	788.833	679.284	0.861126	0.00015314
ARHGAP32	1755.31	2325.82	1.32502	6.02779e-08
ARHGAP33	243.808	280.271	1.14956	0.00572553
ARHGAP36	9.94449	247.834	24.9217	0.0329923
ARHGAP39	563.402	548.454	0.973468	0.562968
ARHGAP4	498.197	541.399	1.08672	0.19702
ARHGAP42	142.126	123.399	0.868234	0.0353073
ARHGAP5	1815.79	1774.38	0.977192	0.631404
ARHGAP6	67.7691	75.0849	1.10795	0.25898
ARHGAP8	537.412	557.6	1.03757	0.383293
ARHGAP9	183.762	172.857	0.940657	0.410062
ARHGDIA	6474.42	6295.19	0.972317	0.388088
ARHGDIB	4781.38	5961.23	1.24676	2.05941e-05
ARHGDIG	20.3639	10.5184	0.516521	0.00400813
ARHGEF1	1532.88	1625.88	1.06067	0.143591
ARHGEF10	531.595	573.098	1.07807	0.0272696
ARHGEF10L	949.862	887.977	0.934849	0.112538
ARHGEF11	1796.68	1753.62	0.976034	0.41946
ARHGEF12	3913.77	4519.01	1.15465	6.59886e-06
ARHGEF15	218.298	308.201	1.41183	1.11828e-14
ARHGEF16	429.351	489.502	1.1401	0.0259322
ARHGEF17	1187.5	1433.62	1.20726	1.5548e-05
ARHGEF18	988.955	1088.11	1.10026	0.0183316
ARHGEF19	699.473	581.728	0.831667	0.000255521
ARHGEF2	2534.67	2304	0.908992	0.0147494
ARHGEF3	851.729	1136.25	1.33405	8.90308e-17
ARHGEF33	15.7146	11.6017	0.738275	0.0153953
ARHGEF35	557.841	596.65	1.06957	0.0768321
ARHGEF37	642.08	777.346	1.21067	0.000103233
ARHGEF38	35.6053	50.0762	1.40642	2.15146e-06
ARHGEF4	169.13	83.0773	0.491205	7.72663e-09
ARHGEF5	495.166	519.346	1.04883	0.136644
ARHGEF6	1014.83	1263.01	1.24455	9.68825e-05
ARHGEF7	1264.22	1222.86	0.967286	0.289736
ARHGEF9	788.023	555.235	0.704592	1.27148e-07
ARID1A	2958.79	3131.03	1.05821	0.0149289
ARID1B	1848.96	1765.56	0.954897	0.071589
ARID2	958.215	1136.73	1.1863	1.715e-08
ARID3A	91.2932	95.7295	1.04859	0.216114
ARID3B	127.435	132.641	1.04085	0.272974
ARID3C	2.71644	1.68329	0.619665	2.06285e-06
ARID4A	445.358	544.092	1.2217	3.05506e-12
ARID4B	1528.99	1698.45	1.11083	0.00026949
ARID5A	704.03	888.412	1.26189	0.000172814
ARID5B	1549.14	1540.99	0.994739	0.897055
ARIH1	1795.99	1758.49	0.97912	0.422939
ARIH2	1317.59	1334.34	1.01271	0.529536
ARL1	2450.11	2871.8	1.17211	4.14177e-09
ARL10	32.9114	28.602	0.869058	0.0521048
ARL11	84.5646	94.9318	1.1226	0.0325294
ARL13A	1.88172	1.64614	0.874806	0.0882018
ARL13B	234.482	228.846	0.975965	0.423483
ARL14	5.96037	2.02798	0.340243	8.36575e-05
ARL15	254.269	338.968	1.33311	1.80502e-12
ARL16	508.714	507.761	0.998125	0.95751
ARL17A	84.3412	102.677	1.2174	1.85817e-07
ARL17B	3.52693	4.16611	1.18123	3.58492e-05
ARL2	930.322	909.355	0.977463	0.545532
ARL2BP	1438.54	1337.5	0.929761	0.00219003
ARL3	696.866	952.47	1.36679	1.63607e-18
ARL4A	420.579	408.509	0.971301	0.597904
ARL4C	1511.51	972.837	0.643621	5.21646e-11
ARL4D	141.647	164.909	1.16422	0.0491305
ARL5A	940.564	884.818	0.940731	0.0145129
ARL5B	403.095	257.02	0.637617	3.25582e-16
ARL5C	1.44701	1.43199	0.98962	0.873314
ARL6	75.9886	73.0285	0.961045	0.223829
ARL6IP1	9058.05	8496.93	0.938052	0.0350868
ARL6IP4	1769.46	2064.59	1.16679	0.000510618
ARL6IP5	3674.09	3925.36	1.06839	0.00569321
ARL6IP6	361.759	309.503	0.855551	1.4491e-05
ARL8A	1597.09	1679.83	1.05181	0.0601408
ARL8B	2662.89	2743.94	1.03044	0.227591
ARL9	36.8679	15.3596	0.416611	7.97834e-10
ARMC1	1119.24	878.961	0.785323	7.44716e-11
ARMC10	962.941	873.63	0.907252	0.000108939
ARMC2	52.3139	52.5461	1.00444	0.917287
ARMC3	31.3985	47.6028	1.51608	0.00118452
ARMC4	14.1962	21.9955	1.5494	0.103925
ARMC5	299.886	391.825	1.30658	1.09115e-11
ARMC6	822.336	684.948	0.832929	3.13449e-07
ARMC7	369.706	418.276	1.13138	0.000288269
ARMC8	755.917	685.626	0.907012	1.6069e-05
ARMC9	292.542	405.822	1.38723	1.73286e-29
ARMCX1	499.805	711.386	1.42333	6.94666e-14
ARMCX2	757.119	1048.3	1.38459	1.46523e-10
ARMCX3	1654	1921.97	1.16201	0.000218853
ARMCX5	297.802	353.097	1.18567	7.76048e-13
ARMCX6	237.851	260.041	1.0933	0.0184553
ARMS2	1.27947	1.28604	1.00513	0.89029
ARNT	1490.05	1581.12	1.06112	0.0256348
ARNT2	992.108	1711.01	1.72462	1.07431e-11
ARNTL	234.457	262.26	1.11858	0.000606216
ARNTL2	187.119	67.2211	0.359242	8.26447e-07
ARPC1A	3024.07	2529.33	0.836398	1.95427e-09
ARPC1B	3725.33	2917.66	0.783196	3.57427e-07
ARPC2	5109.16	4295.55	0.840755	1.09023e-14
ARPC3	4410.42	4219.35	0.956677	0.0912907
ARPC4	3960.08	3585.97	0.90553	3.07926e-05
ARPC5	4961.79	3938.87	0.793839	9.847e-16
ARPC5L	1176.62	917.316	0.77962	2.78565e-12
ARPM1	53.5413	40.3712	0.75402	1.05448e-06
ARPP19	3602.27	4135.8	1.14811	0.000175649
ARPP21	6.48589	12.2568	1.88976	0.205406
ARR3	1.11374	1.26549	1.13624	0.00807757
ARRB1	545.117	743.73	1.36435	0.000112678
ARRB2	818.998	720.216	0.879387	1.029e-05
ARRDC1	1114.84	1234.74	1.10755	0.0141048
ARRDC2	651.669	667.462	1.02423	0.574887
ARRDC3	1822.58	1790.09	0.982178	0.640768
ARRDC4	512.163	555.992	1.08558	0.424862
ARRDC5	5.48794	4.30334	0.784144	0.0729138
ARSA	845.196	940.988	1.11334	0.0106591
ARSB	445.387	369.197	0.828936	6.502e-08
ARSD	2264.76	3093.24	1.36581	6.56669e-15
ARSE	61.8404	47.3894	0.766319	0.0061996
ARSF	6.99549	2.77556	0.396765	0.00197896
ARSG	192.278	480.002	2.4964	5.76988e-50
ARSH	8.32618	6.87082	0.825207	0.0151505
ARSI	115.609	105.943	0.916396	0.214558
ARSJ	135.685	116.901	0.861562	0.0583917
ARSK	133.8	132.6	0.991028	0.770225
ART1	2.08213	1.67529	0.804603	0.106144
ART3	257.192	54.5471	0.212087	1.48843e-05
ART4	11.4584	13.914	1.21431	0.732775
ART5	10.3312	10.4504	1.01154	0.916382
ARTN	80.8614	86.2854	1.06708	0.524709
ARV1	569.02	643.906	1.13161	0.000396459
ARVCF	360.546	417.936	1.15917	0.000855773
ARX	20.0369	26.2045	1.30781	0.111472
AS3MT	232.156	317.504	1.36764	1.09798e-07
ASAH1	4208.88	7675.72	1.8237	4.34532e-25
ASAH2	7.85893	8.09111	1.02954	0.632324
ASAH2B	13.4529	12.8311	0.953785	0.436632
ASAM	257.167	233.03	0.90614	0.0843016
ASAP1	1553.63	1197.08	0.770504	3.47984e-13
ASAP1IT1	1.09621	1.08425	0.98909	0.631213
ASAP2	1056.34	912.66	0.863983	5.10589e-05
ASAP3	1049.71	1005.45	0.957833	0.23737
ASB1	339.014	376.439	1.11039	0.000140158
ASB10	1.11813	1.10195	0.98553	0.836869
ASB11	1.03502	1.07166	1.0354	0.186568
ASB12	3.51331	2.63271	0.749355	0.000484154
ASB13	1073.93	1561.37	1.45388	4.93433e-16
ASB14	9.22046	12.6781	1.375	6.61825e-24
ASB15	1.45111	2.33911	1.61194	0.000249068
ASB16	17.8569	41.3334	2.31471	6.49023e-32
ASB17	1.01671	1.01953	1.00277	0.695511
ASB18	1.04695	1.01739	0.971764	0.102897
ASB2	40.9974	34.3591	0.83808	0.0357379
ASB3	304.902	293.859	0.963782	0.100626
ASB4	2.09856	1.83949	0.87655	0.117546
ASB5	1.47362	3.01646	2.04697	0.19163
ASB6	792.994	758.626	0.95666	0.0456684
ASB7	479.753	493.352	1.02834	0.33233
ASB8	670.594	800.105	1.19313	8.99619e-17
ASB9	58.2949	39.7773	0.682346	0.00268509
ASCC1	641.114	517.998	0.807966	1.95044e-08
ASCC2	1537.5	1266.08	0.823466	3.66313e-06
ASCC3	1544.83	1144.24	0.74069	8.32676e-10
ASCL1	71.2193	148.278	2.08199	0.00996883
ASCL2	127.814	91.8174	0.718368	0.00743545
ASCL3	1.12058	1.15366	1.02952	0.169286
ASCL4	6.0396	6.37715	1.05589	0.818545
ASF1A	643.23	482.797	0.750582	3.16212e-13
ASF1B	777.366	521.741	0.671165	2.02169e-16
ASFMR1	1.86676	1.87251	1.00308	0.935683
ASGR1	15.8809	12.7479	0.802722	0.0311031
ASGR2	7.99136	7.89297	0.987688	0.844505
ASH1L	2567.85	2964.75	1.15457	0.000122874
ASH2L	1633.02	1875.34	1.14838	0.0703218
ASIP	2.27914	2.0554	0.901831	0.266653
ASL	538.404	630.653	1.17134	1.16542e-05
ASMT	1.97	2.56321	1.30113	0.00202872
ASMTL	569.381	735.566	1.29187	1.8068e-10
ASNA1	1572.03	1605.39	1.02122	0.418036
ASNS	1080.37	594.712	0.550472	6.31713e-17
ASNSD1	1008.93	931.605	0.923358	0.0010509
ASPA	7.18976	11.8078	1.64231	1.98951e-11
ASPDH	1.25883	1.34698	1.07003	0.0271521
ASPG	5.5981	3.79584	0.678058	0.149615
ASPH	6290.33	5898.04	0.937636	0.252659
ASPHD1	104.98	83.7246	0.79753	0.132807
ASPHD2	96.4109	98.421	1.02085	0.627749
ASPM	1086.79	558.172	0.513597	2.49602e-23
ASPN	2050.21	2735.29	1.33415	0.00109593
ASPRV1	50.1052	57.6466	1.15051	0.447264
ASPSCR1	523.804	552.876	1.0555	0.246923
ASRGL1	339.207	242.592	0.715172	0.0097039
ASS1	3404.9	1742.74	0.511833	4.47395e-16
ASTE1	202.413	214.789	1.06114	0.00795546
ASTL	4.31651	6.06353	1.40473	0.000140101
ASTN1	25.9891	22.523	0.866634	0.507282
ASTN2	282.104	462.823	1.64061	4.15556e-08
ASXL1	1689.26	1579.17	0.934835	0.00230686
ASXL2	660.472	651.315	0.986135	0.72836
ASXL3	14.497	10.8288	0.746969	0.251265
ASZ1	1.88761	1.91281	1.01335	0.961005
ATAD1	1021.67	1084.32	1.06133	0.0139577
ATAD2	2663.25	1588.64	0.596507	9.78145e-18
ATAD2B	488.18	420.259	0.860868	6.17435e-07
ATAD3A	844.765	584.068	0.691397	5.32497e-12
ATAD3B	360.421	265.173	0.735733	1.62917e-05
ATAD3C	125.309	176.227	1.40634	0.000193624
ATAD5	178.009	124.019	0.696705	2.25715e-10
ATCAY	5.41686	2.92108	0.539256	0.445323
ATE1	299.046	249.232	0.833423	0.418393
ATF1	428.557	439.817	1.02627	0.272615
ATF2	499.268	489.257	0.979949	0.654304
ATF3	789.333	968.472	1.22695	0.0486603
ATF4	6892.72	5458.4	0.791908	1.21517e-13
ATF5	1314.88	1065.46	0.810314	5.05975e-06
ATF6	1839.54	1980.82	1.0768	0.0129952
ATF6B	2640.95	2564.33	0.970987	0.196016
ATF7	1386.91	1528.55	1.10213	3.14147e-05
ATF7IP	1314.34	1096.57	0.834318	1.49231e-06
ATF7IP2	123.675	134.511	1.08762	0.110129
ATG10	102.03	107.626	1.05485	0.0414313
ATG12	539.98	583.935	1.0814	0.000936653
ATG16L1	850.785	1048.76	1.23269	9.57462e-12
ATG16L2	261.531	447.034	1.70929	2.65756e-19
ATG2A	672.984	748.78	1.11263	0.00175477
ATG2B	751.972	961.23	1.27828	5.38185e-18
ATG3	1009.93	820.21	0.812142	6.16322e-17
ATG4A	358.876	348.248	0.970386	0.241471
ATG4B	906.429	920.074	1.01505	0.597795
ATG4C	202.933	183.799	0.905709	0.000180728
ATG4D	387.703	399.968	1.03164	0.427929
ATG5	1115.83	815.506	0.730852	0.000458387
ATG7	801.819	816.359	1.01813	0.407503
ATG9A	1520.95	1316.5	0.865583	1.26973e-08
ATG9B	71.7567	50.8388	0.708489	0.00856523
ATHL1	746.499	1641.46	2.19887	5.91466e-12
ATIC	2504.35	2437.23	0.973197	0.295602
ATL1	266.522	264.39	0.992	0.850228
ATL2	1764.11	1078.26	0.61122	1.19473e-16
ATL3	736.259	596.678	0.810419	6.18725e-09
ATM	1001.64	1005.88	1.00424	0.910771
ATMIN	1803.15	1567.51	0.869317	1.48658e-07
ATN1	4635.77	4501.72	0.971083	0.357708
ATOH1	1.0343	1.01546	0.981786	0.149118
ATOH7	3.88341	2.1635	0.557114	1.60735e-08
ATOH8	39.2297	65.2286	1.66274	1.55652e-05
ATOX1	1137.62	1144.14	1.00574	0.897197
ATP10A	366.9	329.922	0.899213	0.0295704
ATP10B	24.8438	8.26727	0.33277	2.38125e-06
ATP10D	393.132	442.164	1.12472	0.00446028
ATP11A	948.963	561.236	0.591421	8.04908e-12
ATP11B	1426.44	957.802	0.671462	4.58023e-13
ATP11C	706.252	480.74	0.680692	5.0061e-19
ATP12A	7.73047	7.714	0.99787	0.995622
ATP13A1	1933.38	1806.55	0.934396	0.00707132
ATP13A2	1439.86	1646.44	1.14347	4.93468e-05
ATP13A3	2884.57	2243.91	0.777901	3.29233e-12
ATP13A4	178.936	107.502	0.600782	0.00973513
ATP13A5	139.358	56.9314	0.408526	1.56316e-06
ATP1A1	18707	13710.9	0.732928	0.0038793
ATP1A2	35.9861	121.569	3.37822	9.83482e-05
ATP1A3	80.2681	85.8799	1.06991	0.737039
ATP1A4	20.6826	41.3338	1.99849	0.000348269
ATP1B1	4362.97	4771.41	1.09362	0.140934
ATP1B2	42.117	51.2621	1.21713	0.0311186
ATP1B3	2615.08	1695.73	0.648443	2.61055e-08
ATP1B4	1.07468	1.37481	1.27927	0.296032
ATP2A1	13.3409	18.6747	1.3998	0.46504
ATP2A2	6620.43	5891.4	0.889882	9.82461e-07
ATP2A3	1693.76	2281.83	1.3472	0.000129975
ATP2B1	1155.12	1171	1.01375	0.703195
ATP2B2	47.7361	30.4721	0.638345	0.108554
ATP2B3	6.47438	3.66806	0.566551	0.120422
ATP2B4	3361.2	3280.58	0.976013	0.510473
ATP2C1	3638.6	2790.75	0.766984	1.55237e-19
ATP2C2	407.374	443.713	1.0892	0.211085
ATP4A	1.83463	1.45187	0.79137	0.11212
ATP4B	1.77211	1.31406	0.741526	0.0231312
ATP5A1	9495.3	9209.56	0.969907	0.242547
ATP5B	12345	10895.6	0.882591	1.0353e-06
ATP5C1	4642.04	3244.92	0.699028	2.13635e-20
ATP5D	897.889	994.373	1.10746	0.214152
ATP5E	5355.32	4894.36	0.913925	0.0297449
ATP5EP2	49.6378	45.2285	0.911172	0.0897331
ATP5F1	3003.2	2685.56	0.894234	3.86601e-07
ATP5G1	1239.65	1019.26	0.822218	0.0272202
ATP5G2	4842.54	5764.6	1.19041	9.37127e-09
ATP5G3	3566.05	2772.1	0.77736	1.73067e-12
ATP5H	2723.97	2662.66	0.977493	0.549569
ATP5I	1390.15	1528.79	1.09973	0.0323419
ATP5J	1769	1560.18	0.881953	5.53202e-05
ATP5J2	2194.93	1661.93	0.757168	1.34264e-09
ATP5L	2876.06	2373.54	0.825276	6.12483e-09
ATP5L2	1.41748	1.44805	1.02157	0.671643
ATP5O	3098.49	2711.5	0.875106	1.30797e-05
ATP5S	108.686	124.494	1.14545	1.94448e-05
ATP5SL	739.321	822.218	1.11213	3.60209e-06
ATP6AP1	5688.39	6583.09	1.15728	2.29987e-06
ATP6AP1L	41.815	69.706	1.66701	1.54849e-35
ATP6AP2	4322.64	4472.14	1.03458	0.133779
ATP6V0A1	1245	1461.75	1.1741	1.54794e-08
ATP6V0A2	541.516	503.208	0.929258	0.00892329
ATP6V0A4	237.916	114.935	0.48309	9.66746e-06
ATP6V0B	3158.84	2992.58	0.947368	0.110194
ATP6V0C	3346.25	3478.36	1.03948	0.265157
ATP6V0D1	1962.14	1811.03	0.922984	0.00694848
ATP6V0D2	35.6233	39.5348	1.1098	0.572237
ATP6V0E1	3441.26	3637.99	1.05717	0.0567359
ATP6V0E2	1518.07	1597.93	1.0526	0.300034
ATP6V1A	2460.14	2277.11	0.925604	0.00280813
ATP6V1B1	469.225	578.212	1.23227	0.169013
ATP6V1B2	2213.52	2117.57	0.956654	0.145906
ATP6V1C1	2328.58	2140.73	0.919327	0.045789
ATP6V1C2	299.528	100.602	0.335867	2.28442e-12
ATP6V1D	1253.42	1318.89	1.05223	0.0529989
ATP6V1E1	2335.47	2361.49	1.01114	0.622843
ATP6V1E2	99.2337	69.4922	0.700289	6.60204e-10
ATP6V1F	2163.74	1920.91	0.887773	0.000462956
ATP6V1G1	2878.14	3198.3	1.11124	0.000214006
ATP6V1G2	32.2485	50.7762	1.57453	4.36715e-09
ATP6V1G3	1.11943	1.08369	0.968069	0.266998
ATP6V1H	1572.54	1570.98	0.999011	0.97913
ATP7A	553.363	620.828	1.12192	0.00355426
ATP7B	392.237	644.466	1.64305	8.28789e-11
ATP8A1	311.598	345.789	1.10973	0.120425
ATP8A2	51.9534	42.0845	0.810042	0.378239
ATP8B1	1574.77	2310.23	1.46703	4.26315e-15
ATP8B2	696.199	942.332	1.35354	1.08287e-12
ATP8B3	39.0064	64.4582	1.6525	5.84685e-09
ATP8B4	88.2371	78.362	0.888085	0.351541
ATP8B5P	33.5875	35.7403	1.0641	0.266382
ATP9A	3284.43	3089.91	0.940773	0.340656
ATP9B	376.676	456.801	1.21272	8.34807e-11
ATPAF1	1177.7	1279.14	1.08614	0.001162
ATPAF2	254.56	342.783	1.34657	1.33018e-20
ATPBD4	118.809	120.926	1.01782	0.669585
ATPIF1	1550.16	1628.96	1.05084	0.20928
ATR	930.659	843.951	0.906832	0.000531874
ATRIP	287.792	422.5	1.46807	1.15018e-37
ATRN	1999.57	2050.05	1.02524	0.403276
ATRNL1	83.6414	237.122	2.83498	6.3938e-08
ATRX	1919.84	2085.35	1.08621	0.0176833
ATXN1	1031.72	1118.64	1.08424	0.0202839
ATXN10	2343.08	2425.73	1.03527	0.14274
ATXN1L	1213.48	1056.93	0.870988	3.98997e-05
ATXN2	818.282	897.878	1.09727	8.59295e-06
ATXN2L	2848.08	2727.55	0.957683	0.0401562
ATXN3	434.091	433.46	0.998548	0.952698
ATXN3L	1.02904	1.03484	1.00564	0.738196
ATXN7	660.545	656.751	0.994256	0.856327
ATXN7L1	223.054	215.502	0.966142	0.287078
ATXN7L2	114.49	90.0499	0.786532	3.3538e-05
ATXN7L3	1410.54	1497.1	1.06137	0.00288817
ATXN7L3B	3452.47	3408.32	0.987211	0.74151
ATXN8OS	1.07783	1.97385	1.83131	0.00184737
AUH	205.07	244.733	1.19342	3.10646e-11
AUP1	2818.55	2568.76	0.911378	0.000259993
AURKA	870.323	438.721	0.50409	2.29292e-25
AURKAIP1	1477.43	1364.68	0.923685	0.168546
AURKAPS1	19.1673	12.3296	0.643264	3.85445e-16
AURKB	422.967	202.129	0.477885	2.16513e-24
AURKC	23.9265	15.8749	0.663488	0.295458
AUTS2	1645.73	1815.25	1.10301	0.0271687
AVEN	239.819	185.113	0.771885	7.09004e-14
AVIL	52.5718	49.9577	0.950275	0.536557
AVL9	494.442	453.188	0.916563	0.026503
AVP	1.01936	1.01951	1.00015	0.985014
AVPI1	209.792	179.8	0.857042	0.0768975
AVPR1A	35.24	37.5532	1.06564	0.301381
AVPR1B	1.32295	1.15997	0.876807	0.00461241
AVPR2	10.2159	22.0351	2.15695	9.54373e-21
AWAT1	3.49151	2.15655	0.617654	0.506032
AWAT2	7.86922	2.22368	0.282579	8.48827e-06
AXIN1	1001.8	1011.63	1.00982	0.732178
AXIN2	178.128	260.542	1.46267	1.65508e-12
AXL	1147.09	1210.35	1.05515	0.157956
AZGP1	19533.8	25432.3	1.30196	0.00555384
AZI1	435.442	422.232	0.969664	0.556375
AZI2	887.381	963.925	1.08626	2.15408e-05
AZIN1	6429.7	5340.18	0.830549	5.17548e-06
AZU1	7.13878	17.9889	2.51988	7.00333e-08
B2M	53051.7	43773.4	0.825107	1.25867e-05
B3GALNT1	665.375	678.458	1.01966	0.59526
B3GALNT2	1117.2	893.445	0.799715	7.26997e-12
B3GALT1	2.64807	3.28188	1.23935	0.0340981
B3GALT2	6.75716	6.89342	1.02017	0.793199
B3GALT4	203.703	250.34	1.22894	1.41373e-06
B3GALT5	68.5336	65.6434	0.957828	0.772497
B3GALT6	636.058	673.582	1.05899	0.119262
B3GALTL	254.459	261.543	1.02784	0.405275
B3GAT1	67.9195	37.1724	0.547301	0.0116398
B3GAT2	10.7707	8.40176	0.78006	0.0258564
B3GAT3	848.511	833.699	0.982544	0.680719
B3GNT1	415.418	549.19	1.32202	1.43138e-15
B3GNT2	1044.63	983.652	0.941631	0.03378
B3GNT3	247.803	90.5111	0.365255	8.6501e-11
B3GNT4	19.4667	8.47883	0.435555	3.5336e-15
B3GNT5	576.588	191.72	0.332507	1.38643e-22
B3GNT6	1.49585	1.68137	1.12402	0.359433
B3GNT7	351.867	133.798	0.38025	2.50677e-05
B3GNT8	64.6741	97.137	1.50195	8.98286e-13
B3GNT9	375.937	356.715	0.948871	0.263433
B3GNTL1	98.0185	89.387	0.91194	0.162413
B4GALNT1	119.072	75.2463	0.631942	8.37307e-05
B4GALNT2	87.474	21.4455	0.245164	0.0810171
B4GALNT3	381.332	373.456	0.979347	0.802343
B4GALNT4	516.624	656.449	1.27065	1.42413e-05
B4GALT1	6857.92	6729.8	0.981318	0.660152
B4GALT2	1450	1189.85	0.820586	8.72912e-08
B4GALT3	1844.35	1638.15	0.888198	0.00397714
B4GALT4	643.192	542.775	0.843877	4.18293e-09
B4GALT5	2317.43	1571.76	0.678233	1.09838e-19
B4GALT6	80.4673	70.8644	0.880661	0.0332014
B4GALT7	496.675	554.174	1.11577	0.00320419
B9D1	149.438	194.578	1.30207	1.43788e-07
B9D2	80.6435	103.619	1.28491	6.50829e-12
BAALC	90.1619	119.067	1.32059	0.229959
BAAT	2.31691	2.25086	0.971492	0.851606
BACE1	962.987	936.205	0.972189	0.408977
BACE2	2128.55	1269.1	0.596228	1.93782e-14
BACH1	921.951	766.025	0.830874	5.44849e-07
BACH2	127.948	112.372	0.878269	0.0618569
BAD	766.859	885.92	1.15526	0.000853486
BAG1	1451.88	2136.77	1.47173	2.6263e-13
BAG2	292.688	156.241	0.533815	1.59517e-12
BAG3	1532.62	1876.99	1.22469	3.21008e-06
BAG4	287.837	319.092	1.10859	0.221419
BAG5	1482.91	1301.67	0.877779	0.000137225
BAGE	3.20897	2.13207	0.664411	0.200172
BAGE2	7.43785	7.31786	0.983867	0.913127
BAHCC1	492.221	455.269	0.924928	0.218598
BAHD1	774.837	874.075	1.12808	1.78998e-06
BAI1	48.91	41.2763	0.843922	0.330428
BAI2	411.186	809.45	1.96857	1.9043e-12
BAI3	5.30052	6.81576	1.28587	0.36731
BAIAP2	1230.05	1500.37	1.21976	1.14475e-05
BAIAP2L1	1128.38	862.561	0.764422	4.36557e-12
BAIAP2L2	61.2335	20.9145	0.341553	7.20789e-06
BAIAP3	196.277	461.824	2.35292	3.93448e-20
BAK1	592.631	472.085	0.796591	2.10093e-11
BAMBI	2018.32	1764.64	0.874315	0.199341
BANF1	3227.59	2710.69	0.839849	5.18615e-06
BANF2	1.09384	1.06933	0.977599	0.31229
BANK1	78.3581	62.4533	0.797025	0.329229
BANP	287.669	258.828	0.899741	0.000151435
BAP1	1517.54	1639.48	1.08035	0.00018271
BARD1	173.075	138.233	0.798685	5.40116e-06
BARHL1	1.13247	1.1838	1.04533	0.450058
BARHL2	1.91469	1.36304	0.711887	0.192551
BARX1	108.975	14.503	0.133085	4.19597e-05
BARX2	681.34	472.337	0.693247	0.00169423
BASE	2.2202	19.2847	8.68602	0.214318
BASP1	734.927	824.402	1.12175	0.0371116
BAT1	5335.11	5564.7	1.04303	0.0296917
BAT2	7603.47	6797.78	0.894037	8.54106e-07
BAT2L1	5119.79	5222.46	1.02005	0.496931
BAT2L2	6621.33	5624.83	0.849502	1.34383e-08
BAT3	4784.82	4370.93	0.9135	1.90195e-05
BAT4	360.966	412.828	1.14368	3.78906e-05
BAT5	1119.4	1177.36	1.05177	0.0333682
BATF	233.736	303.475	1.29837	0.000226365
BATF2	232.233	148.234	0.6383	1.43646e-05
BATF3	34.9221	28.9285	0.828372	0.00180085
BAX	699.09	711.213	1.01734	0.636043
BAZ1A	1641.19	1324.72	0.80717	4.27251e-08
BAZ1B	3141.85	2705.67	0.861171	2.0949e-07
BAZ2A	2623.68	3021.16	1.1515	1.81166e-08
BAZ2B	676.823	828.66	1.22434	3.35082e-10
BBC3	175.88	270.475	1.53784	1.07164e-16
BBOX1	239.698	99.4258	0.414795	6.15187e-07
BBS1	668.704	1050.02	1.57024	1.81746e-35
BBS10	341.442	388.375	1.13746	1.50393e-05
BBS12	112.281	141.85	1.26334	1.98837e-12
BBS2	644.615	759.315	1.17794	1.15345e-08
BBS4	318.252	511.059	1.60583	8.47063e-43
BBS5	161.18	244.2	1.51508	1.41765e-40
BBS7	247.931	225.925	0.911244	0.00141703
BBS9	261.609	282.804	1.08102	0.00369488
BBX	1616.56	1659.36	1.02648	0.434994
BCAM	3740.99	8387.72	2.24211	1.08152e-38
BCAN	76.2279	29.9391	0.392758	0.0249998
BCAP29	1157.74	1227.26	1.06005	0.0702344
BCAP31	6699.84	5855.69	0.874004	8.87514e-05
BCAR1	1191.73	1178.33	0.988756	0.755396
BCAR3	638.653	844.478	1.32228	6.02956e-08
BCAR4	17.8993	7.51183	0.419671	0.377905
BCAS1	475.356	1029.37	2.16546	1.85846e-13
BCAS2	836.708	764.424	0.913608	0.0165778
BCAS3	469.053	609.892	1.30026	1.13216e-11
BCAS4	938.829	1047.15	1.11538	0.00581709
BCAT1	771.211	419.949	0.544533	1.57682e-05
BCAT2	652.858	936.987	1.43521	1.25359e-15
BCCIP	1495.11	1309.4	0.875783	0.00203605
BCDIN3D	218.387	270.225	1.23736	7.08025e-17
BCHE	37.7144	235.954	6.25633	0.0499853
BCKDHA	955.389	1082.3	1.13284	2.83697e-05
BCKDHB	371.286	416.521	1.12183	0.000267021
BCKDK	1254.71	1429.43	1.13925	1.57795e-06
BCL10	519.963	484.536	0.931867	0.0114112
BCL11A	331.66	107.957	0.325506	7.75704e-15
BCL11B	207.351	123.862	0.597354	1.19439e-07
BCL2	1031.08	2179.1	2.11341	3.09465e-29
BCL2A1	240.221	85.6558	0.356572	0.00108675
BCL2L1	2462.59	2856.98	1.16015	2.95429e-08
BCL2L10	8.89741	4.26104	0.478907	9.47999e-05
BCL2L11	1063.44	1131.45	1.06395	0.0423578
BCL2L12	394.911	302.362	0.765647	6.12298e-09
BCL2L13	1317.81	1288.84	0.978016	0.355791
BCL2L14	90.5954	33.4577	0.369309	0.0310834
BCL2L15	10.9423	13.5199	1.23556	0.0457129
BCL2L2	895.126	1048.92	1.17182	7.78536e-09
BCL3	1202.6	1285.38	1.06883	0.0985147
BCL6	1146.11	1209.76	1.05554	0.164996
BCL6B	273.76	319.444	1.16688	7.05255e-05
BCL7A	578.356	561.402	0.970686	0.394361
BCL7B	973.935	963.978	0.989777	0.64385
BCL7C	858.21	874.919	1.01947	0.716271
BCL8	8.70753	7.8702	0.903838	0.806104
BCL9	1268.77	1442.39	1.13684	0.000457808
BCL9L	2357.24	2108.29	0.894388	6.93234e-05
BCLAF1	3855.34	3798.44	0.985241	0.49659
BCMO1	9.31908	5.76086	0.618179	0.00435407
BCO2	16.0765	19.3137	1.20136	0.0433856
BCOR	1101.03	1275.34	1.15831	1.43992e-06
BCORL1	450.84	498.009	1.10462	0.00296974
BCORL2	1.00113	1.04842	1.04724	0.0165145
BCR	1879	1588.62	0.845459	9.86487e-08
BCS1L	384.555	345.937	0.899578	0.000707994
BCYRN1	1.01597	1.00383	0.988058	0.277872
BDH1	636.855	646.113	1.01454	0.733209
BDH2	488.299	579.862	1.18751	4.08449e-07
BDKRB1	19.0567	18	0.944548	0.486218
BDKRB2	294.388	318.643	1.08239	0.137535
BDNF	13.3494	26.7188	2.0015	0.000702361
BDNFOS	46.8101	66.692	1.42474	5.08963e-16
BDP1	863.225	1045.58	1.21125	1.22298e-07
BEAN	38.7871	34.3388	0.885317	0.0851498
BECN1	1482.61	2023.19	1.36462	5.72559e-34
BEGAIN	27.3503	32.5508	1.19015	0.158351
BEND2	1.08464	1.06131	0.978488	0.247114
BEND3	308.719	169.836	0.550131	1.37816e-23
BEND4	8.2246	5.07673	0.617262	0.0448675
BEND5	47.9972	58.7692	1.22443	0.000919594
BEND6	68.1448	48.9699	0.718616	1.76483e-06
BEND7	278.115	206	0.740701	0.000192019
BEST1	39.3902	40.4799	1.02767	0.584587
BEST2	1.3669	1.34359	0.982947	0.861353
BEST3	10.2028	6.51697	0.638745	0.432175
BEST4	8.89002	10.0335	1.12862	0.120036
BET1	550.248	532.443	0.967641	0.201809
BET1L	1759.61	2021.99	1.14911	2.66522e-10
BET3L	1.97173	1.93594	0.981846	0.625847
BEX1	187.561	343.747	1.83272	0.0138318
BEX2	214.661	210.693	0.981515	0.787708
BEX4	736.149	881.937	1.19804	3.29499e-05
BEX5	56.6041	55.3225	0.977359	0.737306
BEYLA	1.00953	1.01222	1.00266	0.728264
BFAR	1528.76	1527.59	0.999236	0.965538
BFSP1	95.2231	68.1073	0.715239	1.44214e-06
BFSP2	5.94576	9.6761	1.62739	0.00306553
BGLAP	89.9648	39.4612	0.438629	0.337795
BGN	17463.9	15848.9	0.907523	0.197429
BHLHA15	11.5902	10.9924	0.94842	0.609686
BHLHB9	141.396	148.5	1.05024	0.179134
BHLHE22	58.3866	38.0949	0.65246	0.143489
BHLHE23	1.0086	1.0056	0.997025	0.611747
BHLHE40	6494.94	10758.5	1.65645	9.65834e-33
BHLHE41	964.559	998.77	1.03547	0.647083
BHMT	3.55261	2.87699	0.809826	0.216148
BHMT2	66.4021	62.9168	0.947512	0.687961
BICC1	153.237	149.311	0.974379	0.686014
BICD1	180.629	121.737	0.673959	0.000294629
BICD2	951.831	825.029	0.866782	2.40505e-07
BID	642.187	466.919	0.727076	7.49535e-17
BIK	259.696	275.672	1.06152	0.340393
BIN1	475.699	354.385	0.744978	0.000783972
BIN2	278.602	199.409	0.715749	8.49414e-07
BIN3	337.262	393.715	1.16739	1.00718e-05
BIRC2	1411.92	1212.05	0.858437	1.85352e-06
BIRC3	641.273	451.218	0.703628	0.000101402
BIRC5	770.981	412.413	0.53492	7.89532e-20
BIRC6	2565.97	2451.86	0.955532	0.139689
BIRC7	7.00694	6.68796	0.954476	0.715279
BIRC8	1.01154	1.01098	0.999447	0.953259
BIVM	443.45	395.37	0.891578	0.00964225
BLCAP	1613.48	1699.53	1.05334	0.139718
BLID	1.07565	1.03918	0.966093	0.194227
BLK	28.8938	32.329	1.11889	0.587144
BLM	323.046	175.962	0.544697	6.27861e-13
BLMH	894.878	979.316	1.09436	0.0682514
BLNK	311.554	357.541	1.1476	0.000504522
BLOC1S1	800.553	999.846	1.24894	5.23476e-08
BLOC1S2	759.262	767.229	1.01049	0.642201
BLOC1S3	474.416	445.95	0.939999	0.0160905
BLVRA	1163.14	1539.95	1.32396	1.00044e-11
BLVRB	1397.72	1618.69	1.15809	0.0168647
BLZF1	738.416	814.936	1.10363	0.00023191
BMF	739.723	648.361	0.876491	0.0190595
BMI1	2062.01	2629.68	1.2753	3.52841e-06
BMP1	930.382	815.56	0.876586	0.0409627
BMP10	1.03799	1.03335	0.995527	0.792137
BMP15	1.06885	1.06807	0.999268	0.973998
BMP2	67.9519	44.1	0.648988	0.0125528
BMP2K	393.065	440.771	1.12137	0.0133111
BMP3	26.2762	7.94221	0.302259	0.127229
BMP4	249.809	300.894	1.2045	0.0635207
BMP5	30.004	22.9741	0.765699	0.439602
BMP6	144.525	76.968	0.532557	0.00587021
BMP7	370.215	185.952	0.502282	5.22871e-07
BMP8A	306.643	300.542	0.980102	0.771502
BMP8B	125.7	102.728	0.817243	0.0196414
BMPER	21.9246	38.5202	1.75694	0.0258326
BMPR1A	651.293	586.922	0.901164	0.00123575
BMPR1B	903.232	5169.6	5.72345	6.00929e-34
BMPR2	2601.25	2834.69	1.08974	0.00330846
BMS1	1661.71	1321.64	0.795345	5.89106e-14
BMS1P4	28.4781	37.0798	1.30204	2.9346e-09
BMS1P5	60.1819	75.3517	1.25207	1.47706e-08
BMX	14.0937	23.6801	1.68019	3.00698e-09
BNC1	48.0987	26.9417	0.560134	0.0769694
BNC2	260.521	313.801	1.20451	0.00128932
BNIP1	208.454	224.389	1.07644	0.00730333
BNIP2	818.043	719.253	0.879237	2.23827e-07
BNIP3	1270.03	948.232	0.74662	9.28695e-07
BNIP3L	2315.24	2835.75	1.22482	4.27447e-08
BNIPL	442.635	817.1	1.84599	1.97901e-17
BOC	688.374	545.568	0.792547	0.0217088
BOD1	888.683	1049	1.1804	1.68655e-11
BOD1L	1179.66	1395.03	1.18256	1.29339e-08
BOK	887.601	972.893	1.09609	0.0208401
BOLA1	369.94	365.826	0.988881	0.818698
BOLA2	1338.67	1193.38	0.891466	0.0160785
BOLA3	346.465	263.584	0.760782	3.1308e-12
BOLL	1.56493	1.46489	0.936072	0.448297
BOP1	612.268	368.399	0.601695	2.99243e-09
BPESC1	1.03598	1.05475	1.01812	0.235076
BPGM	584.657	523.507	0.895408	0.00128687
BPHL	481.404	489.876	1.0176	0.589784
BPI	66.4114	11.5176	0.173429	0.000198755
BPIL1	207.384	527.807	2.54508	0.085258
BPIL2	1.67015	1.48598	0.889731	0.591516
BPIL3	1.33353	3.13958	2.35434	0.0625203
BPNT1	1093.34	1016.82	0.930011	0.00952622
BPTF	2283.39	2530.3	1.10813	0.0107784
BPY2	1	1.00078	1.00078	0.54062
BRAF	213.649	198.463	0.928923	0.0870239
BRAP	642.256	657.806	1.02421	0.195744
BRCA1	460.89	417.583	0.906035	0.0563009
BRCA2	271.502	168.074	0.619054	4.39027e-15
BRCC3	859.652	762.353	0.886816	0.00818844
BRD1	948.427	866.108	0.913205	0.000983882
BRD2	5573.12	5900.35	1.05872	0.00579498
BRD3	1260.36	1310.65	1.0399	0.215714
BRD4	1994.44	1741.61	0.873231	1.66415e-05
BRD7	1355.11	1105.14	0.815535	3.57214e-16
BRD7P3	1.56214	2.22929	1.42708	0.451221
BRD8	987.486	1262.37	1.27837	8.97658e-24
BRD9	790.636	734.518	0.929022	0.0195196
BRDT	7.07248	10.4466	1.47708	0.1117
BRE	622.053	614.654	0.988105	0.572182
BREA2	6.79418	6.56365	0.966069	0.605731
BRF1	690.777	774.34	1.12097	0.00018784
BRF2	531.699	582.856	1.09621	0.221118
BRI3	1454.71	1082.35	0.744031	9.92975e-14
BRI3BP	149.067	122.026	0.818595	2.37686e-05
BRIP1	198.64	153.696	0.773739	0.000219922
BRIX1	1047.82	752.556	0.71821	6.00056e-19
BRMS1	1128.07	1067.54	0.946344	0.199681
BRMS1L	201.373	171.496	0.851634	5.00331e-07
BRP44	1425.49	1493.48	1.04769	0.318756
BRP44L	548.647	428.603	0.781199	8.2027e-10
BRPF1	664.5	603.979	0.908923	0.000234551
BRPF3	1335.19	1482.31	1.11018	0.000303466
BRS3	1.17486	1.26644	1.07796	0.275208
BRSK1	107.734	139.156	1.29167	0.000284732
BRSK2	47.008	39.1729	0.833324	0.276623
BRWD1	1839.89	1989.1	1.0811	0.0155232
BRWD3	300.306	267.244	0.889905	0.0125033
BSCL2	2377.44	2488.5	1.04672	0.179302
BSDC1	2188.16	2385.28	1.09008	4.36589e-05
BSG	11269.9	9985.06	0.885997	0.0107516
BSN	54.2284	86.7622	1.59994	0.00012993
BSND	2.47707	2.19914	0.8878	0.506089
BSPH1	1.00435	1.00094	0.996613	0.444824
BSPRY	1030.18	1114.1	1.08146	0.100359
BST1	94.8428	84.7811	0.893912	0.00888022
BST2	4181.71	4557.83	1.08994	0.274504
BSX	1.01014	1.00658	0.996479	0.432402
BTAF1	843.291	835.496	0.990757	0.764435
BTBD1	1548.5	1565.76	1.01115	0.674958
BTBD10	642.802	646.423	1.00563	0.781659
BTBD11	123.879	100.147	0.808429	0.0309189
BTBD12	313.115	347.452	1.10966	0.000294646
BTBD16	2.10672	1.7445	0.828062	0.0746027
BTBD17	1.73632	1.53449	0.883761	0.635859
BTBD18	2.57046	2.53379	0.985732	0.839338
BTBD19	16.1483	16.6346	1.03011	0.579393
BTBD2	1630.79	1823.39	1.1181	0.000161681
BTBD3	1129.32	775.545	0.686737	5.41385e-12
BTBD6	1182.86	1169.06	0.98833	0.704182
BTBD7	815.616	899.028	1.10227	0.000344912
BTBD8	9.77664	11.9915	1.22655	0.00137059
BTBD9	509.715	617.11	1.2107	1.4887e-13
BTC	22.8214	17.2546	0.756068	0.00188785
BTD	400.09	582.19	1.45515	2.54993e-27
BTF3	7712.38	11039.9	1.43146	8.54532e-38
BTF3L1	1.09022	1.11507	1.02279	0.115138
BTF3L4	1331.02	1057.24	0.794309	1.51236e-17
BTG1	3913.35	3774.4	0.964492	0.407623
BTG2	2497.01	6801.6	2.7239	3.4695e-44
BTG3	647.303	363.279	0.561219	3.73397e-13
BTG4	1.16791	1.26346	1.08181	0.0310569
BTK	209.251	183.703	0.877908	0.0223489
BTLA	36.6496	28.8122	0.786152	0.0577071
BTN1A1	4.96082	56.6963	11.4288	0.172521
BTN2A1	573.614	538.022	0.937951	0.0191264
BTN2A2	353.848	312.563	0.883324	0.00350221
BTN2A3	24.7765	23.0999	0.932331	0.110164
BTN3A1	865.942	756.925	0.874106	0.00385047
BTN3A2	1362.42	1129.94	0.829362	0.000165517
BTN3A3	632.528	535.795	0.84707	0.000708628
BTNL2	1.261	1.1703	0.928073	0.18906
BTNL3	1.78533	1.35752	0.760373	0.0143409
BTNL8	3.45093	2.4346	0.70549	0.077666
BTNL9	83.0114	145.07	1.74759	3.03114e-09
BTRC	704.713	1164.87	1.65297	7.83997e-39
BUB1	902.324	428.556	0.474947	7.8597e-27
BUB1B	653.405	375.418	0.574556	5.84846e-26
BUB3	3334.66	3184.09	0.954847	0.523999
BUD13	460.288	381.223	0.828227	1.0912e-12
BUD31	1414.24	1203.77	0.851176	8.65217e-06
BVES	102.583	70.3005	0.6853	0.0055088
BYSL	866.91	521.568	0.601641	0.000737043
BZRAP1	329.447	464.549	1.41009	9.94972e-07
BZW1	5480.5	6140.13	1.12036	0.000100135
BZW2	2720.36	2256.51	0.829488	1.02757e-07
C10orf10	1804.21	1545.34	0.85652	0.0165107
C10orf105	11.0557	10.5452	0.953828	0.454728
C10orf107	9.2344	22.0767	2.3907	5.73674e-12
C10orf108	8.53819	4.62163	0.541289	0.0263568
C10orf11	44.2675	43.9904	0.99374	0.920506
C10orf110	21.1576	12.0188	0.568064	1.76905e-06
C10orf111	7.78592	5.58453	0.71726	9.66879e-10
C10orf113	1.11656	1.13813	1.01932	0.368433
C10orf114	60.9489	28.4391	0.466606	6.82422e-08
C10orf116	1296.96	2324.54	1.7923	3.86616e-11
C10orf118	618.895	628.934	1.01622	0.687117
C10orf119	1987.12	1611.88	0.811164	7.07692e-09
C10orf12	146.911	133.028	0.905502	0.00935555
C10orf120	1.01922	1.09108	1.0705	0.337486
C10orf122	1.12286	1.14644	1.021	0.613384
C10orf125	104.112	74.6456	0.716973	1.5523e-08
C10orf128	14.9405	17.4334	1.16685	0.00739473
C10orf129	2.99948	1.92953	0.643286	0.286647
C10orf131	2.06778	1.92687	0.931852	0.0780729
C10orf137	454.27	429.408	0.94527	0.108265
C10orf140	28.0916	29.826	1.06174	0.543372
C10orf18	3083.59	2318.27	0.751808	5.28068e-06
C10orf2	450.444	368.349	0.817748	8.3417e-08
C10orf25	51.3935	39.2435	0.763588	2.63919e-07
C10orf26	1638.68	2208.1	1.34749	4.4861e-32
C10orf27	1.65095	1.48086	0.896973	0.0914702
C10orf28	343.338	349.332	1.01746	0.397982
C10orf32	436.789	715.244	1.63751	4.36278e-57
C10orf35	270.915	244.603	0.902877	0.0533285
C10orf4	328.209	381.859	1.16346	3.518e-07
C10orf40	1.08519	1.05637	0.973439	0.415138
C10orf41	39.111	36.2826	0.927684	0.419034
C10orf46	1992.19	1862.06	0.934679	0.0116653
C10orf47	249.574	225.363	0.902992	0.0405611
C10orf50	1.39084	1.46066	1.0502	0.120693
C10orf53	1.10838	1.04237	0.940445	0.0314192
C10orf54	602.018	615.48	1.02236	0.636491
C10orf55	19.7031	12.7397	0.646583	0.00307779
C10orf57	1553.94	1644.11	1.05802	0.227375
C10orf58	2449.15	2027.39	0.827792	0.0640596
C10orf62	1.20163	1.22291	1.01771	0.577524
C10orf67	3.22485	3.56189	1.10451	0.444823
C10orf68	9.30429	14.4829	1.55658	5.5282e-16
C10orf71	1.18673	2.06274	1.73817	0.311628
C10orf72	321.717	408.796	1.27067	1.08856e-06
C10orf75	139.771	133.635	0.956099	0.598204
C10orf76	632.715	700.969	1.10787	8.63336e-10
C10orf78	126.495	126.932	1.00345	0.899408
C10orf79	38.576	81.6996	2.11788	6.87354e-20
C10orf81	1060.01	878.274	0.82855	0.0227889
C10orf82	55.1548	124.697	2.26086	1.71976e-13
C10orf84	655.953	743.278	1.13313	8.12885e-08
C10orf88	219.761	213.335	0.970759	0.525852
C10orf90	38.2303	9.64982	0.252413	1.63903e-06
C10orf91	4.4624	3.11551	0.698171	0.00602699
C10orf93	6.89727	18.5255	2.68591	4.63423e-21
C10orf95	14.4384	14.6129	1.01208	0.87562
C10orf96	11.9646	1.04727	0.087531	0.316757
C10orf99	5.55131	1.74452	0.314253	0.0458103
C11orf1	287.008	317.753	1.10712	0.011017
C11orf10	1539.1	1288.65	0.837276	2.38944e-08
C11orf16	8.75556	6.57206	0.750615	0.187507
C11orf17	277.548	320.912	1.15624	4.27971e-07
C11orf2	1457.35	1646.6	1.12986	0.00044675
C11orf20	2.97618	2.39093	0.803355	0.130861
C11orf21	13.9238	13.3464	0.958531	0.657342
C11orf24	1208.79	976.852	0.808124	3.39249e-10
C11orf30	555.913	595.465	1.07115	0.230012
C11orf31	1282.1	1194.73	0.931854	0.203643
C11orf34	2.14138	1.55544	0.726373	0.137655
C11orf35	31.6405	65.7746	2.07881	1.80748e-25
C11orf36	1.28087	1.05877	0.826598	0.0384223
C11orf40	1	1.001	1.001	0.54062
C11orf41	490.801	278.106	0.566638	8.68407e-07
C11orf42	1.80752	2.07324	1.14701	0.00021424
C11orf45	59.8648	46.338	0.774044	3.77829e-07
C11orf46	578.439	658.065	1.13766	1.11049e-07
C11orf48	811.736	722.655	0.890258	0.00433082
C11orf49	465.656	576.438	1.2379	3.65105e-14
C11orf51	550.303	475.533	0.864129	0.00024764
C11orf52	315.796	426.7	1.35119	2.1159e-10
C11orf53	9.6921	5.00997	0.516912	0.00378144
C11orf54	449.568	490.455	1.09095	0.0153841
C11orf57	819.34	736.989	0.899491	4.91404e-05
C11orf58	3095.78	3517.46	1.13621	1.28375e-09
C11orf59	1919.15	1900.64	0.990356	0.741482
C11orf61	152.791	168.105	1.10023	0.00448859
C11orf63	108.783	163.143	1.49971	6.77993e-17
C11orf64	1.00128	1.00201	1.00073	0.661084
C11orf65	6.96832	7.13396	1.02377	0.61834
C11orf66	21.6451	25.7015	1.1874	0.168879
C11orf67	326.588	413.422	1.26588	0.00273284
C11orf68	792.619	853.312	1.07657	0.00655753
C11orf70	28.7498	38.4951	1.33897	0.000859195
C11orf71	242.338	215.259	0.88826	0.00868489
C11orf73	507.75	414.424	0.816198	1.29584e-09
C11orf74	170.586	161.701	0.947914	0.135207
C11orf75	385.733	218.339	0.566038	7.81044e-21
C11orf80	444.615	415.728	0.935028	0.211223
C11orf82	289.798	152.419	0.525948	1.01806e-17
C11orf83	471.781	423.522	0.89771	0.128189
C11orf84	587.403	436.14	0.742488	5.08164e-13
C11orf85	3.41726	2.58226	0.755653	0.0957545
C11orf86	21.4133	4.16431	0.194473	0.00346792
C11orf87	1.87181	2.52674	1.34989	0.253355
C11orf88	5.34866	8.30267	1.55229	0.187761
C11orf9	87.5982	52.3354	0.597449	8.31021e-07
C11orf90	6.47123	2.32234	0.358871	1.20457e-05
C11orf92	109.009	39.4154	0.36158	5.89104e-05
C11orf93	44.7941	17.0146	0.379841	0.000581839
C11orf94	1.05959	1.05083	0.991732	0.478561
C11orf95	497.003	443.147	0.891638	0.000688252
C12orf10	619.894	804.689	1.29811	5.723e-18
C12orf11	865.976	576.349	0.665549	7.73706e-13
C12orf12	1.02708	1.02066	0.993749	0.740907
C12orf23	1575.1	1662.34	1.05539	0.0898739
C12orf24	119.743	85.7025	0.715719	1.06163e-05
C12orf26	96.617	117.94	1.2207	1.0257e-06
C12orf27	1.14992	1.4114	1.2274	0.149955
C12orf29	389.1	409.2	1.05166	0.0838725
C12orf32	903.548	724.277	0.801592	1.04515e-08
C12orf34	216.704	220.402	1.01706	0.809786
C12orf35	1341.21	1392.3	1.03809	0.410493
C12orf36	6.40845	1.64634	0.256901	0.0194757
C12orf39	7.414	3.31851	0.447601	0.00376174
C12orf4	522.165	423.758	0.811541	2.64895e-08
C12orf40	1.43776	1.33466	0.928293	0.738166
C12orf41	606.637	589.14	0.971158	0.131573
C12orf42	2.55811	2.81074	1.09876	0.630299
C12orf43	229.346	259.608	1.13195	6.95994e-11
C12orf44	1062.06	1030.53	0.970304	0.362376
C12orf45	220.867	179.45	0.81248	3.89311e-06
C12orf47	311.634	308.165	0.988868	0.654164
C12orf48	212.938	140.444	0.65955	1.21628e-17
C12orf49	765.301	582.552	0.761207	2.67209e-10
C12orf5	358.628	303.442	0.846121	1.97516e-05
C12orf50	1.2088	1.18774	0.982578	0.481525
C12orf51	1228.22	1522.87	1.2399	3.67723e-11
C12orf52	527.085	540.014	1.02453	0.373978
C12orf53	31.4791	23.4476	0.744862	0.373091
C12orf54	1.71179	1.79062	1.04605	0.551801
C12orf56	8.53088	4.47609	0.524693	0.00319488
C12orf57	1540.08	1891.29	1.22804	3.45853e-06
C12orf59	28.3334	24.1735	0.853183	0.0140974
C12orf60	28.2409	45.9938	1.62863	9.16053e-07
C12orf61	9.77481	10.7126	1.09594	0.013156
C12orf62	572.711	614.476	1.07292	0.0198315
C12orf63	5.2885	6.69994	1.26689	0.0329793
C12orf65	284.707	253.639	0.890875	0.000930869
C12orf66	145.516	165.552	1.13768	0.000480936
C12orf68	20.5263	28.7407	1.40019	5.49806e-06
C12orf69	19.5019	50.5324	2.59115	0.0111764
C12orf70	5.11355	3.5333	0.690968	9.4442e-05
C12orf71	2.03076	1.74611	0.859829	0.39773
C12orf72	58.2788	77.7627	1.33432	3.27255e-17
C12orf73	157.766	155.429	0.985191	0.665029
C12orf74	3.52532	2.67902	0.759938	0.0769181
C12orf75	345.589	327.448	0.947507	0.352814
C12orf76	136.461	176.379	1.29253	3.01163e-21
C12orf77	1.54483	1.17132	0.758221	0.0950603
C13orf1	232.447	254.365	1.09429	0.000659686
C13orf15	410.932	393.195	0.956838	0.411442
C13orf16	3.75881	3.65896	0.973436	0.691471
C13orf18	148.589	108.106	0.727551	1.28673e-05
C13orf23	1299.22	969.755	0.746414	2.35091e-15
C13orf26	1.2341	1.23692	1.00228	0.97642
C13orf27	248.804	158.541	0.637215	2.24157e-14
C13orf28	1.21266	1.02743	0.847255	0.373752
C13orf29	158.448	115.177	0.726905	0.00128802
C13orf30	3.26177	3.80345	1.16607	0.607955
C13orf31	278.98	245.214	0.878964	0.000288039
C13orf33	166.783	179.24	1.07469	0.400647
C13orf34	249.391	164.079	0.657919	1.57775e-17
C13orf35	1.19141	1.12501	0.944272	0.0163221
C13orf36	2.58007	2.10061	0.814168	0.137962
C13orf37	525.566	459.082	0.873501	0.00151685
C13orf38	10.0731	7.39511	0.734142	0.00434208
C13orf39	1.489	1.1905	0.799533	0.0545901
C14orf1	1068.36	958.225	0.896915	0.00103667
C14orf101	411.851	477.857	1.16027	1.2274e-09
C14orf102	243.827	284.187	1.16553	1.50113e-12
C14orf104	326.196	311.838	0.955985	0.0895644
C14orf105	1.64667	1.12293	0.681942	0.121031
C14orf106	608.608	514.753	0.845788	1.09049e-06
C14orf109	343.897	360.364	1.04788	0.129837
C14orf115	11.8398	3.41834	0.288717	0.0372568
C14orf118	189.236	191.852	1.01382	0.624095
C14orf119	1103.01	1097.55	0.995046	0.867698
C14orf126	331.227	335.323	1.01237	0.730563
C14orf128	61.1127	45.4558	0.743804	3.019e-06
C14orf129	552.381	580.23	1.05042	0.0827013
C14orf132	458.338	637.607	1.39113	7.43037e-05
C14orf135	709.047	841.591	1.18693	8.66127e-12
C14orf138	131.484	138.044	1.04989	0.0947394
C14orf139	92.7591	111.042	1.1971	0.00252549
C14orf142	256.686	254.955	0.993257	0.827541
C14orf143	100.353	110.112	1.09725	0.00526121
C14orf145	163.291	109.346	0.669641	1.6056e-14
C14orf147	1993.91	1616.98	0.810959	0.000132687
C14orf148	7.05679	10.1149	1.43336	1.46493e-17
C14orf149	78.8996	73.0418	0.925757	0.0265019
C14orf153	518.387	444.698	0.85785	3.34474e-05
C14orf156	730.3	631.488	0.864697	0.0134478
C14orf159	574.567	715.841	1.24588	2.88501e-08
C14orf162	7.19332	8.95548	1.24497	0.052057
C14orf165	1.02304	1.04782	1.02421	0.00227825
C14orf166	2691.4	2572.54	0.955837	0.121792
C14orf166B	1.2988	1.13458	0.873561	7.10148e-05
C14orf167	718.756	928.493	1.2918	1.89111e-12
C14orf169	362.979	385.721	1.06265	0.0159624
C14orf174	39.9167	76.0768	1.90589	1.27264e-25
C14orf176	10.9786	14.1537	1.28921	2.53324e-06
C14orf177	1.01264	1.01136	0.998732	0.835527
C14orf178	1.42974	1.49564	1.0461	0.123641
C14orf179	268.213	336.055	1.25294	1.88362e-07
C14orf180	10.921	20.8315	1.90747	4.42011e-05
C14orf181	37.9433	41.0099	1.08082	0.24306
C14orf182	19.6433	10.4781	0.533422	5.56393e-07
C14orf183	1.10727	1.14781	1.03661	0.0207992
C14orf184	6.71557	6.52057	0.970964	0.757056
C14orf19	3.165	4.16865	1.31711	1.59259e-09
C14orf2	1191.18	1045.93	0.878058	0.00215957
C14orf21	323.677	316.038	0.976399	0.442114
C14orf23	1.44848	1.06524	0.73542	0.0515239
C14orf28	80.9047	99.2892	1.22724	7.58704e-14
C14orf33	62.4267	78.9941	1.26539	2.91205e-06
C14orf34	2.7621	1.79788	0.65091	0.000806419
C14orf37	101.916	107.651	1.05627	0.320961
C14orf39	2.83039	4.24179	1.49866	0.000300242
C14orf4	1286.29	1598.99	1.24311	3.82226e-11
C14orf43	1033.13	1357.67	1.31413	8.92103e-20
C14orf45	202.586	382.031	1.88577	9.18625e-44
C14orf48	1.03942	1.05817	1.01805	0.109897
C14orf49	43.9794	44.0921	1.00256	0.969877
C14orf50	14.5069	34.0452	2.34683	7.47695e-24
C14orf53	2.61722	10.6191	4.0574	4.69599e-09
C14orf64	21.685	14.6445	0.675331	0.000443378
C14orf68	1.89943	1.62938	0.85783	0.161673
C14orf70	1.07714	1.04961	0.974443	0.299871
C14orf72	4.87516	3.61377	0.741261	0.000146536
C14orf73	13.6935	14.8172	1.08206	0.58472
C14orf79	260.727	395.102	1.51539	4.44825e-24
C14orf80	257.381	243.912	0.947672	0.38421
C14orf86	1.1745	1.09221	0.929936	0.0268657
C14orf93	188.254	229.407	1.21861	1.02809e-17
C15orf17	806.411	961.251	1.19201	1.20712e-13
C15orf2	1.28915	1.13921	0.883689	0.316561
C15orf21	56.1759	60.3161	1.0737	0.039516
C15orf23	524.037	341.879	0.652394	2.22582e-24
C15orf24	1005.34	1079.66	1.07393	0.00856581
C15orf26	3.40642	4.08678	1.19973	0.0968167
C15orf27	19.3729	18.8538	0.973202	0.694701
C15orf28	5.80719	7.07017	1.21748	0.000114851
C15orf29	362.323	339.452	0.936875	0.0172878
C15orf32	1.09973	1.14751	1.04345	0.0970107
C15orf33	24.3141	35.4134	1.4565	4.57817e-11
C15orf34	16.2405	20.7508	1.27772	9.99247e-07
C15orf37	57.2723	54.9595	0.959618	0.359131
C15orf38	319.706	340.441	1.06486	0.140901
C15orf39	1018.12	778.818	0.76496	4.96614e-15
C15orf40	195.969	221.073	1.1281	2.55322e-06
C15orf41	137.89	97.0498	0.70382	1.73747e-11
C15orf42	334.566	152.213	0.454956	1.49308e-22
C15orf43	2.25458	1.52059	0.674445	0.35998
C15orf44	1050.36	1097.12	1.04451	0.0446126
C15orf48	423.365	629.169	1.48612	1.0203e-05
C15orf5	1.28995	1.33913	1.03812	0.14844
C15orf50	2.09513	3.308	1.5789	6.77252e-07
C15orf51	3.77331	5.587	1.48066	1.04269e-12
C15orf52	453.297	316.111	0.697359	1.08232e-06
C15orf53	1.63926	1.44616	0.882206	0.00130608
C15orf54	4.86003	3.02187	0.62178	0.0689284
C15orf55	2.28273	1.53906	0.674217	0.00019031
C15orf56	10.9684	12.7138	1.15912	0.00661314
C15orf57	334.205	420.284	1.25756	2.38643e-20
C15orf58	57.2642	64.6946	1.12976	0.00302142
C15orf59	48.6411	78.9257	1.62261	0.000131265
C15orf60	1.07879	1.08368	1.00454	0.770286
C15orf61	133.08	124.538	0.935808	0.066041
C15orf62	42.6922	39.6293	0.928256	0.227501
C15orf63	950.534	977.669	1.02855	0.563917
C16orf11	1.48139	1.72312	1.16318	0.152717
C16orf13	748.525	842.092	1.125	0.0341831
C16orf3	3.57464	4.85929	1.35938	3.46337e-14
C16orf42	856.29	956.594	1.11714	0.0051093
C16orf45	331.032	722.925	2.18385	3.32883e-25
C16orf46	51.739	67.5748	1.30607	3.55526e-12
C16orf48	221.015	262.794	1.18903	0.000908583
C16orf5	516.165	509.163	0.986434	0.714528
C16orf52	263.639	345.068	1.30887	1.17669e-26
C16orf53	1388.67	1618.28	1.16535	2.98588e-06
C16orf54	90.6734	81.4931	0.898754	0.246126
C16orf55	189.393	161.71	0.853832	6.63249e-05
C16orf57	1108.54	691.862	0.624121	4.38665e-26
C16orf58	2302.14	2738.44	1.18952	8.90877e-11
C16orf59	176.537	145.278	0.822931	0.000191913
C16orf61	461.337	300.793	0.652004	1.73242e-24
C16orf62	1144.72	1387.95	1.21248	1.29524e-11
C16orf63	962.331	985.244	1.02381	0.320416
C16orf68	171.441	181.637	1.05947	0.0199389
C16orf7	273.579	260.655	0.952762	0.255099
C16orf70	596.011	613.459	1.02927	0.282122
C16orf71	29.562	59.1977	2.0025	1.04538e-26
C16orf72	1339.94	1436.92	1.07238	0.00207079
C16orf73	10.6776	3.90508	0.365727	0.0362382
C16orf74	106.652	146.233	1.37111	0.000416277
C16orf75	456.291	323.859	0.709765	6.64124e-09
C16orf78	1.01017	1.02594	1.01561	0.160396
C16orf79	23.9795	30.3032	1.26371	0.0251774
C16orf80	628.175	469.092	0.746753	1.03001e-20
C16orf81	1.67	1.67989	1.00592	0.938123
C16orf82	1.07935	1.08781	1.00784	0.795953
C16orf86	25.7172	37.0002	1.43873	1.25882e-09
C16orf87	156.533	112.556	0.719057	2.28517e-23
C16orf88	716.06	706.951	0.987279	0.62862
C16orf89	213.233	314.125	1.47315	0.00775478
C16orf90	1.28217	1.12251	0.875472	0.000238089
C16orf91	296.324	285.802	0.964491	0.280067
C16orf92	1.13349	1.22274	1.07875	0.0255592
C16orf93	61.3238	102.084	1.66467	4.17046e-17
C17orf100	46.758	46.8869	1.00276	0.945745
C17orf101	360.516	395.127	1.096	0.0117241
C17orf102	4.76893	1.56282	0.327709	0.250966
C17orf103	312.676	366.249	1.17134	0.00471715
C17orf104	30.4531	18.021	0.591761	0.00742294
C17orf105	1.03516	1.03779	1.00255	0.742668
C17orf106	300.64	285.673	0.950216	0.290742
C17orf107	84.5678	116.243	1.37455	6.81937e-08
C17orf108	150.949	242.663	1.60759	5.77217e-27
C17orf28	2539.13	3631.21	1.4301	3.5644e-10
C17orf37	2580.28	1690.13	0.655019	0.00811889
C17orf39	329.472	332.84	1.01022	0.748768
C17orf42	166.638	178.776	1.07284	0.011332
C17orf44	51.6668	78.4227	1.51786	1.85281e-14
C17orf46	3.90778	3.9695	1.0158	0.761181
C17orf47	4.49905	5.54343	1.23213	0.00029145
C17orf48	107.431	127.23	1.1843	4.14623e-11
C17orf49	1045.45	1007.45	0.963644	0.260588
C17orf50	1.97709	2.33898	1.18304	0.0494638
C17orf51	205.708	127.83	0.621415	0.000882826
C17orf53	131.716	96.4253	0.732069	7.58598e-11
C17orf54	1.39033	1.51763	1.09156	0.482918
C17orf55	19.035	25.4764	1.3384	0.0450096
C17orf56	314.293	341.542	1.0867	0.018414
C17orf57	25.5584	38.8416	1.51972	6.0201e-15
C17orf58	464.419	695.92	1.49847	2.62153e-13
C17orf59	183.384	247.228	1.34814	9.10017e-16
C17orf60	25.1363	25.3414	1.00816	0.889759
C17orf61	446.267	486.556	1.09028	0.0594271
[truncated: 18,478 more rows]
