# Supplementary material for: Identification of a p53-repressed gene module in breast cancer cells
Source: Oncotarget. 2017 Jul 26;8(34):55821–36. doi: 10.18632/oncotarget.19608 (PMC5593526; doi:10.18632/oncotarget.19608)
Supplement: Supplementary file 5 [file oncotarget-08-55821-s005.xlsx]

## Sheet: Sheet1
Supplementary Table 4: A list of p53-mediated genes
ENSG#	GeneName	Class	PMID
ENSG00000107796	ACTA2	p53-induced genes	11571296
ENSG00000141433	ADCYAP1	p53-induced genes	9627114
ENSG00000170425	ADORA2B	p53-induced genes	23603120
ENSG00000181026	AEN	p53-induced genes	18264133
ENSG00000156709	AIFM1	p53-induced genes	16729031
ENSG00000042286	AIFM2	p53-induced genes	12135761
ENSG00000106992	AK1	p53-induced genes	10557075
ENSG00000159423	ALDH4A1	p53-induced genes	14986171
ENSG00000120868	APAF1	p53-induced genes	11591730
ENSG00000116017	ARID3A	p53-induced genes	12692263
ENSG00000162772	ATF3	p53-induced genes	12372430
ENSG00000002330	BAD	p53-induced genes	17000778
ENSG00000181790	BAI1	p53-induced genes	17401423
ENSG00000087088	BAX	p53-induced genes	7834749
ENSG00000105327	BBC3	p53-induced genes	11463392
ENSG00000121380	BCL2L14	p53-induced genes	15958553
ENSG00000113916	BCL6	p53-induced genes	16249378
ENSG00000168398	BDKRB2	p53-induced genes	10748162
ENSG00000015475	BID	p53-induced genes	12402042
ENSG00000104765	BNIP3L	p53-induced genes	15607964
ENSG00000159388	BTG2	p53-induced genes	8944033
ENSG00000078237	C12orf5	p53-induced genes	16140933
ENSG00000137752	CASP1	p53-induced genes	11278253
ENSG00000003400	CASP10	p53-induced genes	14688482
ENSG00000138794	CASP6	p53-induced genes	12089322
ENSG00000064012	CASP8	p53-induced genes	12748179
ENSG00000105974	CAV1	p53-induced genes	10684646
ENSG00000113328	CCNG1	p53-induced genes	8954786
ENSG00000090061	CCNK	p53-induced genes	11988847
ENSG00000085117	CD82	p53-induced genes	9736732
ENSG00000089486	CDIP1	p53-induced genes	17599062
ENSG00000124762	CDKN1A	p53-induced genes	16413492
ENSG00000164695	Chmp4C	p53-induced genes	20182617
ENSG00000136108	CKAP2	p53-induced genes	16061649
ENSG00000137975	CLCA2	p53-induced genes	22990203
ENSG00000169504	CLIC4	p53-induced genes	11997498
ENSG00000182871	COL18A1	p53-induced genes	15958553
ENSG00000187498	COL4A1	p53-induced genes	22253229
ENSG00000169169	CPT1C	p53-induced genes	23412344
ENSG00000109846	CRYAB	p53-induced genes	19799611
ENSG00000101439	CST3	p53-induced genes	26757339
ENSG00000117984	CTSD	p53-induced genes	9619826
ENSG00000006210	CX3CL1	p53-induced genes	10919640
ENSG00000186529	CYP4F3	p53-induced genes	23054612
ENSG00000134574	DDB2	p53-induced genes	11971958
ENSG00000168209	DDIT4	p53-induced genes	12453409
ENSG00000204580	DDR1	p53-induced genes	8977099
ENSG00000105928	DFNA5	p53-induced genes	16897187
ENSG00000107984	DKK1	p53-induced genes	10777218
ENSG00000136048	DRAM1	p53-induced genes	16839881
ENSG00000120129	DUSP1	p53-induced genes	18403641
ENSG00000144048	DUSP11	p53-induced genes	19120688
ENSG00000158050	DUSP2	p53-induced genes	12673251
ENSG00000138166	DUSP5	p53-induced genes	12944906
ENSG00000139318	DUSP6	p53-induced genes	23108049
ENSG00000131080	EDA2R	p53-induced genes	19543321
ENSG00000127129	EDN2	p53-induced genes	16260627
ENSG00000156508	EEF1A1	p53-induced genes	9269753
ENSG00000146648	EGFR	p53-induced genes	8887630
ENSG00000149547	EI24	p53-induced genes	9305847
ENSG00000055332	EIF2AK2	p53-induced genes	19416861
ENSG00000142627	EphA2	p53-induced genes	11641774
ENSG00000158169	FANCC	p53-induced genes	9063748
ENSG00000026103	FAS	p53-induced genes	9841917
ENSG00000109670	FBXW7	p53-induced genes	12824889
ENSG00000161513	FDXR	p53-induced genes	12370809
ENSG00000116717	GADD45A	p53-induced genes	1423616
ENSG00000130513	GDF15	p53-induced genes	17276395
ENSG00000135423	GLS2	p53-induced genes	20351271
ENSG00000104499	GML	p53-induced genes	9169150
ENSG00000233276	GPX1	p53-induced genes	16140933
ENSG00000019991	HGF	p53-induced genes	9023107
ENSG00000177374	HIC1	p53-induced genes	16301995
ENSG00000174775	HRAS	p53-induced genes	11127813
ENSG00000090339	ICAM1	p53-induced genes	12660163
ENSG00000162783	IER5	p53-induced genes	23273978
ENSG00000146674	IGFBP3	p53-induced genes	7566179
ENSG00000163453	IGFBP7	p53-induced genes	19638426
ENSG00000168264	IRF2BP2	p53-induced genes	19042971
ENSG00000128604	IRF5	p53-induced genes	11973653
ENSG00000185507	IRF7	p53-induced genes	25505178
ENSG00000136003	ISCU	p53-induced genes	26560363
ENSG00000227268	KLLN	p53-induced genes	18385383
ENSG00000171346	KRT15	p53-induced genes	23518503
ENSG00000170421	KRT8	p53-induced genes	8615594
ENSG00000002834	LASP1	p53-induced genes	19155088
ENSG00000186844	LCE1A	p53-induced genes	25220593
ENSG00000196734	LCE1B	p53-induced genes	25220593
ENSG00000197084	LCE1C	p53-induced genes	25220593
ENSG00000186226	LCE1E	p53-induced genes	25220593
ENSG00000240386	LCE1F	p53-induced genes	25220593
ENSG00000128342	LIF	p53-induced genes	19907922
ENSG00000231721	LINC-PINT	p53-induced genes	24070194
ENSG00000135679	mdm2	p53-induced genes	7651818
ENSG00000105976	MET	p53-induced genes	9920903
ENSG00000076242	MLH1	p53-induced genes	15781865
ENSG00000087245	MMP2	p53-induced genes	9343394
ENSG00000095002	MSH2	p53-induced genes	11350971
ENSG00000116701	NCF2	p53-induced genes	23187810
ENSG00000104419	NDRG1	p53-induced genes	15377670
ENSG00000131669	NINJ1	p53-induced genes	23690620
ENSG00000091106	NLRC4	p53-induced genes	15580302
ENSG00000148400	NOTCH1	p53-induced genes	17344417
ENSG00000099957	P2RX6	p53-induced genes	9242461
ENSG00000159339	PADI4	p53-induced genes	19843866
ENSG00000185345	PARK2	p53-induced genes	21930938
ENSG00000090097	PCBP4	p53-induced genes	10891498
ENSG00000132646	PCNA	p53-induced genes	9858527
ENSG00000088356	PDRG1	p53-induced genes	14562055
ENSG00000112378	PERP	p53-induced genes	10733530
ENSG00000174307	PHLDA3	p53-induced genes	19203586
ENSG00000177595	PIDD1	p53-induced genes	10973264
ENSG00000008710	PKD1	p53-induced genes	16931520
ENSG00000118495	PLAGL1	p53-induced genes	11896574
ENSG00000145632	PLK2	p53-induced genes	12897130
ENSG00000173846	PLK3	p53-induced genes	16140933
ENSG00000141682	PMAIP1	p53-induced genes	10807576
ENSG00000140464	PML	p53-induced genes	14992722
ENSG00000122512	PMS2	p53-induced genes	15781865
ENSG00000155367	PPM1J	p53-induced genes	16260627
ENSG00000057657	PRDM1	p53-induced genes	17264218
ENSG00000111725	PRKAB1	p53-induced genes	16140933
ENSG00000171862	PTEN	p53-induced genes	11545734
ENSG00000184489	PTP4A3	p53-induced genes	18471976
ENSG00000243323	PTPRVP	p53-induced genes	16107883
ENSG00000249859	PVT1	p53-induced genes	22110125
ENSG00000103490	PYCARD	p53-induced genes	14730312
ENSG00000100949	RABGGTA	p53-induced genes	16140933
ENSG00000181467	RAP2B	p53-induced genes	23535297
ENSG00000139687	RB1	p53-induced genes	1608930
ENSG00000132819	RBM38	p53-induced genes	17050675
ENSG00000163743	RCHY1	p53-induced genes	12654245
ENSG00000143207	RFWD2	p53-induced genes	15103385
ENSG00000169220	RGS14	p53-induced genes	9223279
ENSG00000155366	RHOC	p53-induced genes	21079653
ENSG00000137393	RNF144B	p53-induced genes	12853982
ENSG00000185088	RPS27L	p53-induced genes	17057733
ENSG00000048392	RRM2B	p53-induced genes	10716435
ENSG00000196754	S100A2	p53-induced genes	10094469
ENSG00000163220	S100A9	p53-induced genes	19534726
ENSG00000166257	SCN3B	p53-induced genes	15334053
ENSG00000012171	SEMA3B	p53-induced genes	11922394
ENSG00000001617	SEMA3F	p53-induced genes	17308083
ENSG00000206075	SERPINB5	p53-induced genes	10692390
ENSG00000106366	SERPINE1	p53-induced genes	7479001
ENSG00000080546	SESN1	p53-induced genes	9926927
ENSG00000175793	SFN	p53-induced genes	23375543
ENSG00000183918	SH2D1A	p53-induced genes	15378026
ENSG00000164054	SHISA5	p53-induced genes	12135983
ENSG00000117479	SLC19A2	p53-induced genes	11481326
ENSG00000109667	SLC2A9	p53-induced genes	24858040
ENSG00000118785	SPP1	p53-induced genes	11807984
ENSG00000118007	STAG1	p53-induced genes	15361841
ENSG00000115107	STEAP3	p53-induced genes	12606722
ENSG00000196562	SULF2	p53-induced genes	19190338
ENSG00000168394	TAP1	p53-induced genes	10618714
ENSG00000137203	TFAP2A	p53-induced genes	16636674
ENSG00000087510	TFAP2C	p53-induced genes	16636674
ENSG00000163235	TGFA	p53-induced genes	7651386
ENSG00000104689	TNFRSF10A	p53-induced genes	15289308
ENSG00000120889	TNFRSF10B	p53-induced genes	10777207
ENSG00000173535	TNFRSF10C	p53-induced genes	16230375
ENSG00000173530	TNFRSF10D	p53-induced genes	16230375
ENSG00000141510	TP53	p53-induced genes	11032029
ENSG00000120471	TP53AIP1	p53-induced genes	11030628
ENSG00000175274	TP53I11	p53-induced genes	9305847
ENSG00000115129	TP53i3	p53-induced genes	9305847
ENSG00000164938	TP53INP1	p53-induced genes	11511362
ENSG00000124251	TP53TG5	p53-induced genes	10719363
ENSG00000073282	TP63	p53-induced genes	14576823
ENSG00000078900	TP73	p53-induced genes	11314010
ENSG00000076604	TRAF4	p53-induced genes	12788948
ENSG00000170855	TRIAP1	p53-induced genes	15735003
ENSG00000132274	TRIM22	p53-induced genes	15064739
ENSG00000110171	TRIM3	p53-induced genes	20543135
ENSG00000103197	TSC2	p53-induced genes	17409411
ENSG00000107165	TYRP1	p53-induced genes	10640990
ENSG00000113763	UNC5A	p53-induced genes	20372800
ENSG00000107731	UNC5B	p53-induced genes	12598906
ENSG00000038427	VCAN	p53-induced genes	12438652
ENSG00000111424	VDR	p53-induced genes	16651407
ENSG00000172667	ZMAT3	p53-induced genes	12135743
ENSG00000138311	ZNF365	p53-induced genes	23776040
ENSG00000105011	ASF1B	p53-repressed gene module	this study
ENSG00000178999	AURKB	p53-repressed gene module	23966881
ENSG00000089685	BIRC5	p53-repressed gene module	11714700
ENSG00000145386	CCNA2	p53-repressed gene module	26384566
ENSG00000134057	CCNB1	p53-repressed gene module	26384566
ENSG00000157456	CCNB2	p53-repressed gene module	23187802
ENSG00000117399	CDC20	p53-repressed gene module	17873905
ENSG00000111665	CDCA3	p53-repressed gene module	this study
ENSG00000134690	CDCA8	p53-repressed gene module	17716930
ENSG00000115163	CENPA	p53-repressed gene module	17982488
ENSG00000138180	CEP55	p53-repressed gene module	22184120
ENSG00000164104	HMGB2	p53-repressed gene module	this study
ENSG00000138160	KIF11	p53-repressed gene module	this study
ENSG00000137807	KIF23	p53-repressed gene module	23650552
ENSG00000113368	LMNB1	p53-repressed gene module	22496421
ENSG00000100297	MCM5	p53-repressed gene module	16611991
ENSG00000148773	MKI67	p53-repressed gene module	this study
ENSG00000080986	NDC80	p53-repressed gene module	this study
ENSG00000143228	NUF2	p53-repressed gene module	this study
ENSG00000137804	NUSAP1	p53-repressed gene module	this study
ENSG00000168078	PBK	p53-repressed gene module	this study
ENSG00000166851	PLK1	p53-repressed gene module	20962589
ENSG00000198901	PRC1	p53-repressed gene module	this study
ENSG00000161800	RACGAP1	p53-repressed gene module	25255445
ENSG00000171848	RRM2	p53-repressed gene module	22802528
ENSG00000131747	TOP2A	p53-repressed gene module	23928695
ENSG00000175063	UBE2C	p53-repressed gene module	27129209
ENSG00000034063	UHRF1	p53-repressed gene module	this study
