# Supplementary material for: Identification of a p53-repressed gene module in breast cancer cells
Source: Oncotarget. 2017 Jul 26;8(34):55821–36. doi: 10.18632/oncotarget.19608 (PMC5593526; doi:10.18632/oncotarget.19608)
Supplement: Supplementary file 6 [file oncotarget-08-55821-s006.xlsx]

## Sheet: Table S5
Supplementary Table 5: Primer sequences used for qPCR analysis
Target gene	Forward Primer	Reverse Primer
ASF1B	accctgagctgcgtgaga	tcgaggccaagatgttcc
AURKB	ctcctacccctggcccta	gatggggtgacaggctctt
BIRC5	agaactggcccttcttgga	caagtctggctcgttctcagt
CCNA2	ggtactgaagtccgggaacc	gaagatccttaaggggtgcaa
CCNB1	tttcgcctgagcctattttg	gcacatccagatgtttccatt
CCNB2	gcattatcatccttctaaggtagca	tgtaatactgctgctttaagttcca
CDC20	aaggtggctgaactcaaaggt	acagcgccatagcctcag
CDCA3	gatccccgctctcctactct	tgtttcaccagtgggcttg
CDCA8	gctgacagcaaagagatcttcc	gccaataatcgcaggctct
CDT1	cggagcgtctttgtgtcc	agcaggtgcttctccatttc
CENPA	gcacccagtgtttctgtcagt	ccagacagcatcgcagaat
CEP55	aaataacacagttggaatccttgaa	tcagtctctccttggaaagtgac
DOCK2	gccagtccatgcctacca	catctgagagttggaggaaggt
DOK3	acagcgtggagtggtcaag	tcctcacacttccccttctg
E2F2	aggggaagtgcatcagagtg	gcgaagtgtcataccgagtct
ETS1	gaccgtgctgacctcaataag	ccatagctggattggtccac
FCHO1	ttgcagagagtaagggcaca	tgtatgcctcgaagtccaga
FMNL1	tccatcaagtcctctgacaaac	gctactgttcatgtagttgccaaa
GRK6	gaaggagcaccccctcttta	tgtccagaacatccttgcag
HMGB2	tgaacagaaagcagctaagctaaa	cttcttctttgagcctgttgg
ITGAE	atcctggaccgctacactga	ttattcttgcaggccttctca
KIF11	gaaactggatatcccaacaggt	agttcttaccagtgttgatgggta
KIF23	ctgtggctgtggagatgaga	ctgggactgtcagttcatgg
LCP1	aaccctcgagtcaatcatttg	tttgatcttttcatagagctggaa
LMNB1	tgcccaagtgaggctgtataa	tgacagtctggcattctcaag
MCM5	ccttgtccggtaccctgtc	gatgcggctcagcatctc
MKI67	caagaggtgtgcagaaaatcc	tcactgtccctatgacttctgg
NCAPD2	ctgtcagaccccgagctg	gcttgtccttggtgatgtagg
NDC80	tgctacacatgttgggtctgta	ccgagagatcttctgacatgc
NRM	catgggcctcaaacaggtat	gcaggtgggagaagagtctg
NUF2	ccagaagcttaaaaatgccaga	tgatataactgcacttccaactgac
NUSAP1	tgcagctaaaacgggtgtc	cggtcacatgtgcagacttt
PBK	ccactggatgaaaatatgactgtg	tccacagcttctttgggttt
PIK3CD	ctggctgaagtccaagaacc	gagggtgaactcctcaatgg
PLK1	cacagtgtcaatgcctcca	ttgctgacccagaagatgg
PRC1	tttacaaaccgaggaggaaatc	tcgtgccttcaactcttcttc
RACGAP1	ttcgccttaacagagccttt	catggcagctatgctgttgt
RRM2	ttacataaaagatcccaaagaaagg	agcctctttgtccccaatc
SLA	tgtcaccttgcgtcagaaga	ggggtcctcctgcagtct
SMC4	gaggaacacactagaaaaatttactgc	ggacattcaaatattcttcttgctcta
STK17B	ggaaatcatgggaacaccag	ttgctgtggtaatgggatcat
TOP2A	ttgtggaaagaagacttggcta	tgttcatcttgtttttccttgg
UBE2C	tgccgagctctggaaaaa	aaaagacgacacaaggacagg
UHRF1	caactacaaccccgacaacc	ccgacagtcgttcagagaatc
p53	ttatggcgggaggtagactg	gttccgagagctgaatgagg
p21/CDKN1A	gacctgtcactgtcttgtaccc	aagatcagccggcgtttg
b-actin	ttctggcctggaggctatc	tcaggaaatttgactttccattc
FAS	ccaaggttctcatgaatctcc	cttcattgacaccattctttcg
